# Supplementary material for: Ziyuglycoside II ameliorates chemotherapy-induced neutropenia by promoting neutrophil differentiation and functional recovery via SPI1 and C/EBPϵ transcriptional regulation
Source: Front Immunol. 2026 Feb 26;17:1771161. doi: 10.3389/fimmu.2026.1771161 (PMC12979075; doi:10.3389/fimmu.2026.1771161)
Supplement: Supplementary file 1 [file DataSheet1.xlsx]

## Sheet: Sheet1
Gene Symbol	Con_1 TPM	Con_2 TPM	Con_3 TPM	CY_4d_1 TPM	CY_4d_2 TPM	CY_4d_3 TPM	CY_4d_4 TPM	ZGSII_4d_1 TPM	ZGSII_4d_2 TPM	ZGSII_4d_3 TPM	ZGSII_4d_4 TPM	CY_6d_1 TPM	CY_6d_2 TPM	CY_6d_3 TPM	CY_6d_4 TPM	ZGSII_6d_1 TPM	ZGSII_6d_2 TPM	ZGSII_6d_3 TPM	ZGSII_6d_4 TPM
'1110032F04Rik'	0.03	0.15	0.12	0.4	0.25	0.34	0.26	0.12	0.09	0.06	0.06	0.08	0	0.05	0.05	0.02	0.05	0.05	0.05
'1300017J02Rik'	11.95	10.83	11.4	2.43	2.19	1.36	1.41	3.86	1.07	1.42	1.97	14.99	17.11	14.76	17.3	5.3	4.43	3.21	4.2
'1500009L16Rik'	0.83	1.3	0.72	4.34	3.34	3.53	2.95	0.79	1.13	1.11	1.22	0.77	0.37	0.25	0.46	0.19	0.24	0.42	0.3
'1700014D04Rik'	0.04	0.05	0.02	0	0	0	0	0	0.04	0.02	0.03	0.04	0.02	0.01	0.04	0.01	0.05	0.01	0.03
'1700029J07Rik'	1.58	1.18	1.17	1	0.83	0.76	0.63	0.77	0.39	0.65	0.46	0.62	0.48	0.27	0.5	0.16	0.05	0.16	0.2
'1700030K09Rik'	4.2	4.42	4.04	5.1	6.07	5.08	5.35	3.33	3.86	3.24	2.9	2.07	1.61	1.56	1.9	1.42	1.17	1.43	1.36
'1810010H24Rik'	0.32	0.71	0.33	0.26	0.18	0.1	0.18	0.18	0.18	0.39	0.45	0.21	0.35	0.28	0.29	0.14	0.17	0.21	0.26
'1810046K07Rik'	0.5	0.63	0.81	0.08	0.24	0	0.08	0	0	0.08	0	0	0.06	0.12	0.06	0	0	0	0.12
'2010300C02Rik'	0.43	0.6	0.7	0.68	0.63	0.41	0.64	0.45	0.26	0.21	0.4	0.23	0.25	0.24	0.39	0.1	0.14	0.05	0.04
'2200002D01Rik'	2.03	2.88	2.22	0.68	1.43	0.37	0.69	0.32	1	0.34	0.65	0.52	0.26	1.02	0.27	0	0	0.26	0.25
'2310022B05Rik'	9.89	9.45	8.89	8.13	7.74	7.92	6.83	6.78	5.36	4.83	5.73	9.49	11.56	8.53	11.97	4.64	3.17	3.06	3.23
'2310034P14Rik'	0.62	0.93	0.33	0.35	0.35	0.26	0.27	0.45	0.47	0.56	0.52	0.68	0.64	0.61	1	0.52	0.55	0.43	0.59
'2700081O15Rik'	4.8	3.97	3.67	3.61	2.92	2.92	2.93	1.5	1.63	1.55	1.62	1.37	1.01	0.78	0.99	0.66	0.35	0.4	0.35
'2900026A02Rik'	2.4	2.87	2.09	3.67	3.65	3.74	3.26	1.5	1.6	1.53	1.45	1.07	0.83	0.94	1.33	0.42	0.3	0.3	0.37
'3110040M04Rik'	0.73	0.83	0.42	0.8	0.61	0.49	0.26	0.43	0.34	0.05	0.15	1.43	1.27	1.46	1.57	0.48	0.34	0.27	0.19
'3425401B19Rik'	0.08	0.07	0.02	0.01	0	0	0	0	0	0	0	0.01	0.01	0	0	0	0.01	0	0
'4930426D05Rik'	14.47	13.06	12.27	0.11	0.16	0.06	0.12	0	0	0	0	0.28	0.13	0.17	0.04	0	0	0	0
'4930430F08Rik'	3.37	3.11	3.45	4.43	5.57	5.79	4.92	4.21	4.98	4.45	4.84	4.08	5.16	4.05	6.3	1.67	1.98	1.91	2.25
'4930447C04Rik'	0.15	0.18	0.03	0.64	0.99	0.67	1.09	0.17	0.39	0.13	0.26	0.37	0.18	0.17	0.33	0.07	0.07	0.04	0.03
'4930452B06Rik'	0	0	0.08	0.2	0.24	0.24	0.12	0.12	0.07	0	0	0.08	0.05	0.03	0	0	0.03	0	0.03
'4930486L24Rik'	0.48	0.81	0.65	0.46	0.88	0.64	0.89	0.44	0.45	0.39	0.45	0.16	0.16	0.1	0.11	0.16	0.1	0.15	0.15
'4930519G04Rik'	0.07	0.1	0.12	0	0	0	0	0.04	0	0	0	0.07	0.03	0.03	0.03	0.1	0.06	0.09	0.18
'4930523C07Rik'	21.76	23.08	21.25	15.64	16.02	17.74	17.02	17.8	17.56	17.5	17.34	20.3	19.43	19.35	19.74	19.75	20.65	18.44	19.42
'4933408B17Rik'	2.45	2.62	1.86	0.71	0.76	0.43	0.89	1.19	0.67	1.2	1.18	3.43	3.4	3.67	2.38	4.36	3.78	3.92	3.73
'5430419D17Rik'	0.04	0.01	0.04	0	0	0	0	0	0	0.01	0	0.04	0.03	0.01	0.02	0.01	0.04	0.01	0
'5730409E04Rik'	0.98	0.9	0.63	1.29	1.02	1.23	1.32	0.92	1.01	0.66	0.96	0.41	0.33	0.29	0.39	0.47	0.23	0.29	0.44
'5830411N06Rik'	0.14	0.25	0.16	0.98	0.63	0.89	0.65	0.23	0.22	0.23	0.18	0.09	0	0	0.04	0.03	0.02	0	0
'6030468B19Rik'	6.76	8.58	4.84	2.83	1.79	2.07	0.82	2.92	1.29	1.45	1.95	8.29	9.38	9.57	13.15	2.41	2.23	1.37	1.74
'6430531B16Rik'	0.48	0.45	0.51	0	0	0.2	0.17	0.32	0.27	0.18	0.18	0.47	0.39	0.32	0.42	0.29	0.44	0.32	0.38
'6430548M08Rik'	34.18	35.75	31.76	10.54	10.82	11.63	11.62	24.24	17.11	21.23	25.8	40.73	49.18	50.26	43.22	66.86	67.25	61.17	62.17
'6430571L13Rik'	0.05	0.05	0.07	0.28	0.35	0.31	0.26	0.06	0.15	0.06	0	0.05	0	0	0.1	0.13	0.02	0.07	0
'9530077C05Rik'	5.14	4.88	4.95	1.8	1.48	1.57	1.34	2.16	1.67	1.39	1.87	5.35	4.97	4.95	5.09	5.19	6.15	5.91	5.14
'9830107B12Rik'	16.63	16.06	18.38	3.48	4.26	4.01	4.68	7.63	6.84	7.83	9.33	18.9	20.39	21.65	19.62	33.82	29.34	28.94	29.76
'9930111J21Rik1'	7.38	9.04	7.53	5.64	5.16	6.84	5.42	6.87	6.93	5.64	4.51	7.71	6.13	5.49	7.8	5.82	5.74	4.43	4.29
'A2m'	0.31	0.12	0.1	0.1	0	0.02	0.03	0.03	0	0.02	0.06	0.07	0.01	0	0	0	0	0	0.01
'A4galt'	0.75	0.76	0.52	1.42	0.54	0.83	0.96	0.53	0.52	0.48	0.43	0.23	0.22	0.03	0.21	0.13	0.06	0.1	0.13
'A530032D15Rik'	3.71	3.32	3.79	2.15	2.35	2.74	2.9	3.3	4.3	3.82	2.55	5.09	3.26	3.19	4.61	3.72	3.65	2.92	2.81
'A530064D06Rik'	30.93	26.85	33.06	6.29	6.67	7.49	7.18	10.91	10.12	9.85	11.32	29.8	28.56	30.63	30.41	45.32	43.27	38.75	40.09
'A630026N12Rik'	2.26	2.67	2.68	1.55	1.95	1.83	1.5	1.56	1.63	1.7	1.7	1.94	2.09	2.15	1.72	2.64	2.06	2.08	1.73
'A830010M20Rik'	2.38	2.08	1.78	1.52	1.57	1.45	1.37	1.58	1.49	1.49	1.63	1.35	0.85	0.82	1.25	0.83	0.83	0.79	0.8
'AA467197'	134.42	139.12	138.25	20.72	22.16	23.81	25.72	109.26	79.75	85.52	135.55	274.24	299.94	317.22	251.3	412.4	458.04	377.73	408.97
'AA986860'	0.94	0.67	1.18	1	0.88	0.59	0.45	0.93	0.27	0.51	0.92	1.22	1.61	1.46	1.48	0.53	0.68	0.6	0.61
'AB124611'	170.37	177.95	158.22	115.57	106.5	117.97	122.69	180.36	176.8	174.11	181.47	205.57	210.22	210.64	197.91	254.15	265.3	251.45	258.67
'Abat'	0.38	0.41	0.35	0.47	0.19	0.2	0.22	0.22	0.13	0.13	0.15	0.58	0.44	0.42	0.64	0.26	0.13	0.12	0.17
'Abca1'	3.93	3.64	3.54	1.55	1.14	1.33	1.28	1.4	1.08	1.56	1.3	0.61	0.57	0.47	0.55	0.28	0.4	0.24	0.29
'Abcb10'	48.79	49.38	43.18	32.72	30.69	29.14	26.76	32.81	24.47	22.68	24.62	69.25	76.18	64.97	82.82	24.68	22.68	18.33	22.33
'Abcb4'	19.14	16.79	17.54	11.2	9.71	8.98	7.41	9.72	5.44	4.9	6.67	19.05	21.2	17.99	23.05	5.17	4.68	3.89	5.38
'Abcb6'	13.06	13.38	10.72	10.6	7.92	8.74	7.26	8.04	5.28	5.72	5.78	14.28	15.79	13.84	17.72	5.18	5.07	3.78	5.07
'Abcb9'	2.89	2.85	2.14	1.9	1.95	1.77	2.07	2.36	2.02	1.8	2.32	2.6	2.25	2.74	3.29	1.98	1.88	1.62	1.6
'Abcc3'	2.48	2.36	1.71	2.17	1.54	1.83	2.08	1.33	1.24	1.5	1.51	0.55	0.88	0.76	0.47	0.54	0.77	0.37	0.51
'Abcc8'	0.06	0.04	0.03	0	0.02	0	0	0.04	0.02	0.02	0	0.03	0.05	0.04	0.05	0.07	0.12	0.05	0.05
'Abcc9'	0.87	0.45	0.7	0.85	0.65	0.52	0.57	0.34	0.28	0.37	0.49	0.26	0.24	0.26	0.2	0.26	0.22	0.23	0.35
'Abcg1'	10.37	11.45	8.74	6.43	7.08	6.61	5.8	9.57	7.25	8.83	7.26	4.94	3.4	3.17	3.88	3.52	3.06	2.87	3.19
'Abcg2'	21.41	20.77	20.31	19.35	16.82	14.04	14.99	15.7	10.46	8.42	10.71	26.29	35.84	32.49	39.79	9.8	10.73	8.35	10.25
'Abcg3'	7.63	8.33	7	5.95	6.42	5.12	6.06	4.16	4.56	4.01	4.11	2.02	1.88	1.78	2.02	2.02	1.88	1.42	1.54
'Abcg4'	9.44	11.05	8.45	4	3.48	2.68	2.2	4.09	1.8	2.09	2.13	13.03	12.88	9.51	15.15	2.9	2.82	2.05	2.5
'Abi3'	17.55	19.09	15.2	9.79	9.42	9.08	8.53	12.78	13.69	13.28	12.2	6.48	5.08	5.71	6.11	5.14	5.3	6.8	5.77
'Abi3bp'	0.37	0.23	0.34	0.57	0.23	0.28	0.31	0.07	0.08	0.16	0.14	0.05	0.08	0.03	0.03	0.03	0.03	0.1	0.04
'Ablim1'	24.8	24.02	23.36	7.62	7.99	6.92	6.8	3.88	4.53	3.89	2.87	2.05	1.54	2.03	2.94	1.08	0.65	0.57	0.7
'Abtb1'	114.03	123.86	104.5	42.48	40.33	40.62	43.65	83.49	63.28	65.75	76.52	157.08	142.71	141.72	139.19	179.05	190.07	185.41	184.22
'Abtb2'	6.15	5.9	5.43	1.17	1.44	1.35	1.73	3.01	2.48	2.37	3.44	4.19	4.93	5.15	4.9	7.31	5.93	5.48	6.24
'Acbd4'	5.76	5.5	4.25	3.33	2.6	3.02	2.22	2.86	2.19	2.69	2.81	3.44	2.87	2.65	3.66	2.27	2.39	2.26	1.8
'Ace'	4.83	4.79	5.44	2.72	2.5	2.07	2.3	1.5	1.46	1.1	1.33	0.57	0.62	0.42	0.67	0.1	0.16	0.21	0.33
'Ache'	18.77	20.91	15.79	11.18	6.49	6.52	7.12	9.76	5.45	5.94	7.47	35.33	27.24	22.52	35.4	7.87	5.91	4.95	7.22
'Ackr1'	11.9	14.43	10.86	6.04	4.79	3.46	2.88	4.42	2.34	1.28	2.43	14.63	14.85	12.44	17.72	3.57	3.71	2.01	3.19
'Ackr3'	0.37	0.17	0.36	0	0.04	0.18	0	0.15	0.12	0.12	0.12	0.13	0.16	0.19	0.13	0.13	0	0.06	0.09
'Ackr4'	1.28	0.78	0.71	0.93	0.48	0.47	0.97	0.22	0.31	0.31	0.49	0.1	0.25	0.25	0.23	0.22	0.29	0.21	0.32
'Acmsd'	1.82	1.17	1.68	0.88	0.9	0.54	0.4	0.53	0.31	0.32	0.24	1.84	2.46	2.18	2.37	0.85	0.88	0.45	1.09
'Acod1'	2.96	1.77	6.39	0.12	0.16	0.2	0.13	0.26	0.27	0.25	0.51	2.67	1.27	1.37	2.61	1.56	0.93	1	1.63
'Acot2'	3.11	2.86	2.09	3.42	3.19	3.21	3.57	2.33	3.32	2.35	2.44	1.29	0.88	1.05	1.58	1.23	1.02	0.85	1.06
'Acoxl'	0.15	0.07	0.1	0.05	0.03	0.06	0.09	0.13	0.05	0.04	0.12	0.06	0.08	0.06	0.06	0.04	0.04	0.04	0.05
'Acp5'	57.85	59.99	52.66	25.24	18.7	19.95	20.62	23.81	14.48	17.73	16.93	30.9	31.08	22.73	36.26	8.25	7.33	8.64	8.04
'Acpp'	9.9	9.22	11.38	4.24	5.17	5.11	5.25	12.31	9.31	12.06	13.82	15.28	18.75	18.93	17.06	22.63	22.52	19.8	21.42
'Acsbg1'	0.53	0.8	0.52	0.49	0.39	0.42	0.47	0.24	0.16	0.14	0.11	0.16	0.02	0.04	0.07	0.11	0.06	0.06	0.13
'Acsf2'	8.13	8.12	7.61	8.17	9.01	8.19	8.66	4.95	5.25	5.07	4.79	2.59	1.82	1.72	1.99	0.86	0.81	0.62	0.85
'Acsl6'	0.69	0.74	0.67	0.31	0.28	0.25	0.23	0.23	0.06	0.18	0.03	0.56	0.47	0.52	0.42	0.1	0.12	0.02	0.12
'Acss1'	32.76	33.95	32.31	18.89	20.6	18.27	16.96	13.89	12.41	9.89	10.32	15.02	15.71	13.72	18.28	5.25	4.93	4.48	5.14
'Acta2'	4.11	4.26	4.41	1.18	0.76	1.05	0.98	1.3	1.51	1.36	1.37	1.52	2.46	2.44	2.13	3.26	2.97	2.76	3.03
'Actn1'	69.89	69.92	64.54	28.43	28.21	30.92	32.49	45.72	44.25	47.66	52.14	57.46	72.1	77.2	66.76	112.03	104.45	87.64	95.9
'Actn2'	0.2	0.13	0.09	0.2	0.12	0.24	0.04	0.11	0.12	0.03	0.04	0.03	0	0	0	0.03	0	0	0
'Actr3b'	0.65	0.74	0.55	0.39	0.09	0.15	0.36	0.04	0.09	0.21	0.16	0.21	0.13	0.15	0.13	0.23	0	0.04	0.03
'Acvrl1'	19.11	20.17	17.9	4.85	4.19	3.76	3.58	10.12	8	7.87	12.01	48.03	48.43	58.93	40.45	100.47	122.37	104.29	102.58
'Acy1'	7.33	7.02	7.04	20	21.58	24.14	21.39	10.87	15.81	12.32	10.5	3.11	2.88	2.78	3.01	2.29	2.22	1.36	2.05
'Adam11'	3.24	3.34	2.52	3.62	3.05	3.49	3.91	1.79	2.19	1.93	1.55	3.36	1.74	1.67	2.25	0.92	0.7	0.89	0.96
'Adam19'	23.68	25.04	22.59	2.84	2.59	1.91	2.38	1.88	2.18	1.6	2.15	4.4	5.8	5.67	5.61	9.94	8.77	7.17	7.56
'Adam33'	1.31	1.46	1.48	0.2	0.17	0.07	0.2	0.21	0.03	0.07	0.15	1.94	1.05	1.12	1.98	0.4	0.22	0.3	0.27
'Adam6b'	0.65	0.2	0.57	0.21	0.29	0.04	0.15	0.07	0.07	0	0.07	0.15	0.03	0.06	0.12	0	0	0.05	0
'Adam8'	72.35	81.21	87.47	4.89	6.08	5.96	6.15	18.77	11.16	14.6	20.61	78.41	81.17	88.2	70.36	131.23	133.17	112.95	141.69
'Adamts14'	1.33	1.26	0.99	0.58	0.4	0.28	0.71	0.18	0.13	0.1	0.2	0.33	0.06	0.15	0.23	0.19	0.08	0.16	0.12
'Adamts2'	1.38	0.71	0.81	1.25	0.52	0.63	0.93	0.31	0.36	0.35	0.49	0.31	0.38	0.25	0.39	0.35	0.24	0.4	0.23
'Adamts6'	1.52	1.57	1.36	1.05	1	0.86	0.97	0.73	0.77	0.9	0.88	0.66	0.5	0.51	0.53	0.38	0.35	0.21	0.28
'Adamts7'	0.65	0.49	0.72	0.14	0.06	0.13	0.14	0.15	0.1	0.09	0.15	0.15	0.15	0.22	0.28	0.06	0.08	0.04	0.04
'Adamtsl2'	0.19	0.21	0.06	0.08	0.04	0.07	0.09	0.11	0.04	0	0.08	0.16	0.07	0.1	0.09	0.03	0.08	0.02	0.05
'Adamtsl5'	0.24	0.23	0.26	0.28	0.14	0.21	0.41	0.21	0.25	0.12	0.11	0.24	0.39	0.16	0.35	0.1	0.02	0.09	0.06
'Adck5'	5.56	5.56	4.16	8.02	8.37	8.39	8.97	5.32	5.73	6	5.51	4.35	3	2.55	3.37	1.24	1.5	1.48	1.29
'Adcy6'	10.45	10.41	8.93	9	6.89	6.14	6.14	5.37	4.15	3.98	5.03	12.4	13.21	10.81	14.54	3.36	3.03	2.42	3.06
'Add1'	98.39	97.87	87.22	62.44	61.38	59.18	60.33	70.73	62.9	65.57	66.9	84.42	96.94	96.44	104.95	82.56	78.02	68.03	76.48
'Add2'	25.02	25.59	22.61	11.19	9.87	7.7	6.34	10.68	5.53	4.67	5.84	23.43	29.43	26.51	31.51	8.43	7.77	6.22	7.47
'Adgrd1'	0.26	0.54	0.23	0.43	0.42	0.14	0.24	0.27	0.37	0.12	0.1	0.34	0.41	0.26	0.42	0.1	0.08	0.04	0.07
'Adgre1'	21.04	22.91	21.36	19.18	17.39	15.48	18.64	16.91	17.83	18.11	16.18	7.75	8.96	8.52	8.61	8.56	7.4	5.82	6.93
'Adgre4'	7.85	8.24	7.16	3.83	3.75	3.22	3.39	2.85	2.33	2.95	2.23	1.29	2.16	1.81	1.69	1.72	1.27	1.52	1.19
'Adgre5'	93.66	102.36	101.98	69.14	79.35	78.92	64.1	99.67	97.91	106.3	91.6	79.36	82.59	81.56	74.53	85.64	78.9	88.23	85.66
'Adgrg1'	25.84	28.63	24.47	69.14	73.09	63.66	67.07	30.46	37.17	34.39	29.6	12.48	12.31	11.19	14.82	5.13	4.33	4.28	4.18
'Adgrg5'	2.28	2.02	2.18	2.59	2.62	2.09	2.08	1.33	1.05	1.23	1.09	1.59	0.55	0.56	0.91	0.5	0.37	0.42	0.62
'Adh1'	0.63	0.69	0.73	0.58	0.66	0.21	0.86	0	0.06	0.45	0.25	0.26	0	0	0.16	0.15	0	0.05	0
'Adipoq'	9.2	7.97	7.49	22.47	12.62	8.24	13.8	5.67	5.38	6.89	9.67	1.6	1.56	1.02	1.75	0.98	0.85	1.32	0.8
'Adipor1'	134.46	128.27	144.29	70.23	70.5	70.26	70.15	100.89	91.02	92.54	99.4	118.09	140.72	136.38	129.87	153.84	149.91	134.62	148.2
'Adm'	0.42	0.53	0.49	0.06	0.13	0.07	0.07	0	0	0	0.12	0.21	0.1	0	0.11	0.05	0.05	0	0.05
'Adora2a'	3.94	4.06	2.51	4.23	4.45	3.94	3.34	2.22	2.16	2.71	1.38	1.44	0.78	1.14	1.23	0.79	0.43	0.82	0.44
'Adpgk'	289.5	295.15	278.76	116.53	133.08	142.02	150.93	307.76	245.1	253.91	291.18	703.1	577.52	612.67	564.11	816.92	831.02	827.91	830.81
'Adrb2'	23.33	19.35	19.95	7.85	7.77	7.24	7.31	9.17	7.03	8.21	8.33	28.18	24	22.73	23.12	28.97	27.63	25.82	20.7
'Adtrp'	1.96	1.66	0.94	1.83	0.89	0.72	1.04	3.19	1.87	2.8	2.52	3.96	3.44	4.44	4.12	7.31	6.27	4.17	5.3
'AF067061'	0.96	1.56	0.88	0.24	0.13	0	0	0.23	0.35	0	0	0	0.1	0	0	0	0	0.18	0
'Afap1l2'	0.35	0.3	0.33	0.57	0.28	0.39	0.37	0.26	0.14	0.15	0.25	0.1	0.17	0.07	0.12	0.1	0.1	0.08	0.13
'Aff3'	8.54	8.9	7.97	5.85	6.46	6.74	6.32	3.08	3.72	3.2	2.9	1.3	1.11	1.15	1.76	0.53	0.38	0.4	0.6
'Afmid'	12.08	12.32	9.69	4.76	4.93	6.09	4.78	6.17	4.83	4.86	4.6	14.35	16.39	13.77	18.99	6.29	5.5	5.49	6.58
'Afp'	0.39	0.46	0.6	1.57	0.85	1.5	0.86	0.56	0.55	0.43	0.54	0.1	0.22	0.09	0.16	0.16	0.06	0.03	0.12
'Agap1'	6.82	7.1	6.4	4.69	4.79	4.6	4.88	5.88	5.18	5.63	6.19	7.66	7.56	9.08	7.14	11.23	9.9	8.98	9.16
'Agbl1'	0.19	0.09	0.12	0	0	0	0	0	0	0	0	0.02	0	0	0	0	0	0	0
'Agbl3'	1.35	1.16	1.21	1.77	1.46	2.19	1.71	0.91	1.36	1.29	1.08	1.85	1.65	1.09	2.21	0.57	0.8	0.49	0.72
'Agmo'	0.47	0.28	0.57	0.42	0.34	0.21	0.39	0.4	0.37	0.19	0.15	0.09	0.17	0.13	0.18	0.15	0	0.23	0.25
'Ago2'	7.69	9.87	7.68	5.76	5.84	6.45	5.98	6.57	6.27	5.77	5.36	4.48	7.14	7.61	7.64	5.73	5.11	3.56	4.14
'Agpat3'	7.77	8.03	7.96	6.66	4.95	4.4	4.17	2.56	2.92	3.45	2.69	2.82	2.55	2.05	2.48	1	1	1.03	1.21
'Agpat4'	11.74	12.88	11.55	4.98	4.62	4.52	3.62	5.89	3.67	3.7	4.84	8.21	10.79	8.22	11.8	4.02	3.62	3.51	4.07
'Agrn'	4.23	4.39	3.62	2.79	2.32	2.38	2.44	2.08	1.61	1.56	1.39	11.96	6.59	5.65	8.84	3.68	3.08	2.83	3.37
'Agt'	2.78	1.75	1.95	5.03	1.55	1.94	2.42	1.09	0.45	0.96	1.87	0.34	0.51	0.18	0.42	0.3	0.34	0.45	0.35
'Agtr1a'	3.3	3.41	3.06	1.69	0.93	1.37	0.65	1.39	0.6	0.28	0.93	3.16	4.2	2.93	4.33	0.77	1.35	0.69	0.72
'Ahdc1'	2.61	2.65	2.33	2.74	2.82	2.21	2.68	1.4	1.45	1.37	1.17	0.65	0.59	0.69	0.75	0.57	0.36	0.5	0.54
'AI467606'	74.88	74.74	60.14	50.92	51.97	52.24	52.25	66.29	57.47	63.26	64.16	80.33	74.92	78.27	61.3	103.06	94.38	97.71	89.65
'Aicda'	1.55	1.56	1	0.03	0.14	0	0.03	0.19	0	0.17	0.13	0.74	0.64	1.12	0.53	1.87	1.9	1.43	1.25
'Akap12'	21.6	21.92	18.53	2.69	2.87	2.51	2.73	1.21	1.52	1.64	1.27	1.07	1.03	1.33	1.84	0.62	0.3	0.29	0.34
'Akap17b'	1.66	1.48	1.41	1.23	1.37	1.62	1.37	0.92	1.19	1.15	1.2	0.42	0.39	0.32	0.42	0.22	0.1	0.22	0.23
'Akap2'	1.03	1.15	1.01	0.72	0.44	0.46	0.26	0.38	0.23	0.39	0.27	0.37	0.24	0.26	0.34	0.22	0.16	0.11	0.13
'Akna'	58.67	63.56	58.99	37.24	39.96	38.69	38.53	40.97	41.68	41.11	42.52	47.08	47.29	50.16	45.74	65.57	63.25	60.59	61.32
'Aknad1'	0.21	0.26	0.38	0.12	0.05	0.05	0.1	0.31	0.07	0.05	0.06	0.26	0.41	0.36	0.45	0.14	0.08	0.12	0.1
'Akr1b7'	0.78	0.49	0.67	0.59	0.15	0.57	0.62	0.42	0.29	0.07	0.72	0.24	0.18	0	0.12	0	0.17	0.11	0
'Akr7a5'	7.86	8.18	7.21	14.88	17.28	15.53	14.96	7.99	10.27	9.35	10.54	4.22	2.78	3.27	3.12	2.4	2.24	2.86	1.82
'Alad'	108.47	114.77	87.77	59.02	45.46	45.17	38.66	40.82	25.2	21.32	28.85	113.6	110.93	104.1	135.06	31.47	26.36	24.51	32.95
'Alas2'	734.07	643.96	984.32	71.45	51.1	38.74	33.71	64.74	33.19	22.34	46.18	308.33	533.12	491.96	546.41	143.78	141.78	81.83	150.84
'Aldh1a1'	43.66	38.19	52.54	10.59	8.47	6.41	4.6	10.76	3.82	3.03	5.75	23.68	29.84	24.16	33.54	6.69	5.26	3.98	6.66
'Aldh1a2'	0.47	0.39	0.46	0.61	0.37	0.31	0.48	0.2	0.04	0.21	0.1	0.26	0.14	0.26	0.12	0.12	0.16	0.16	0.14
'Aldh1a7'	5.06	5.65	4.92	1.52	1.6	0.78	0.79	1.22	0.51	0.48	0.74	2.75	2.51	2.74	2.96	0.52	0.39	0.79	0.76
'Aldh3a1'	0.4	0.45	0.21	0.54	0.45	0.35	0.39	0.21	0.05	0.27	0.47	0.09	0.09	0.04	0	0.04	0.04	0.04	0.04
'Aldh3b1'	78.26	80.38	69.26	54.45	51.41	55.53	61.19	91.69	85.34	87.36	92.04	107.16	102.33	106.44	98.31	134.57	138.05	139.07	128.39
'Aldh3b2'	2.87	2.82	2.8	0.79	0.64	0.54	0.12	0.75	0.37	0.57	0.44	6.15	4.28	5.28	4.09	4.62	5.81	5.21	4.57
'Aldh3b3'	3.08	3.69	3	0.87	0.61	1.16	0.99	1.34	0.61	0.62	0.72	6	3.7	5.04	4.42	5.12	7.71	6.37	5.18
'Aldob'	0.67	0.68	0.56	0.65	0.17	0.4	0.55	0.19	0	0.2	0.12	0.17	0.1	0.07	0.03	0.1	0.09	0.03	0.03
'Alox12e'	0.54	0.52	0.42	0.35	0.75	0.38	0.47	0.23	0.31	0.21	0.14	0.06	0.08	0.08	0.03	0.06	0.08	0.08	0.08
'Alox15'	7.56	7.81	9.45	2.19	2.77	1.45	2.32	1.17	0.95	0.93	1.36	1.31	1.51	0.88	1.55	0.48	0.76	0.76	0.73
'Alox5'	70.71	75.14	66.63	31.69	31.87	29.44	33.73	57.48	51.04	46.97	58.95	71.57	92.14	97.29	85.07	131.96	127.06	115.73	114.73
'Alox8'	0.23	0.26	0.41	0.17	0.05	0.33	0.15	0.02	0.12	0.05	0.02	0.08	0.15	0.08	0.02	0.08	0	0.04	0.02
'Alpl'	2.4	2.46	1.86	4.02	2.28	2.3	1.81	0.3	0.56	0.47	0.29	0.19	0.21	0.37	0.42	0.3	0.35	0.24	0.19
'Als2cl'	1.81	2.3	2.28	2.39	2.05	1.86	2.2	1.17	1.1	1.38	1.28	1.05	0.78	0.63	0.84	0.55	0.58	0.52	0.45
'Amd2'	0.09	0.12	0.06	0.1	0.23	0.42	0.5	0.2	0.23	0.21	0.04	0.53	0.37	0.3	0.26	0.13	0.08	0.13	0.12
'Amdhd1'	0.41	0.18	0.33	0.29	0.24	0.22	0.14	0.03	0.22	0.22	0.1	0.05	0.06	0.06	0.24	0	0	0	0.03
'Amer2'	2.57	2.72	2.19	0.08	0.05	0.05	0.1	0.32	0.18	0.19	0.34	2.22	2.74	3.34	2.51	6.77	6.39	4.88	5.14
'Amigo1'	2.48	1.9	1.87	1.73	1.88	1.35	1.72	0.99	1.3	1.03	0.87	0.72	0.66	0.69	0.8	0.57	0.53	0.58	0.63
'Amigo2'	0.96	1.2	1.13	0.9	0.69	0.57	0.49	0.58	0.36	0.41	0.43	0.42	0.34	0.15	0.44	0.14	0.07	0.04	0.15
'Amigo3'	4.7	5.2	3.15	3.98	3.89	4.2	3.49	3.07	2.73	2.29	2.47	6.59	5.34	5.6	7.19	2.53	2.16	2.1	2.5
'Ampd3'	27.14	28.54	27.5	19	16.8	18.09	17.97	30.43	23.09	24.96	28.57	48.76	48.12	49.33	46.09	51.77	48.71	50.04	46.77
'Angel1'	0.75	0.79	0.62	0.85	1.2	1.15	1.38	0.57	0.9	1.11	0.81	0.23	0.24	0.16	0.23	0.21	0.16	0.15	0.29
'Angpt4'	0.31	0.17	0.16	0.17	0.04	0.04	0.04	0.03	0.03	0	0.07	0.06	0.03	0.05	0.03	0.08	0.03	0.03	0.03
'Angptl7'	0.52	0.46	0.55	0.32	0.62	0.18	0.5	0.15	0.08	0.2	0.39	0.16	0.1	0	0.2	0.06	0.06	0	0.06
'Ank'	12.35	13.06	11.67	10.78	9.42	9.36	9.46	8.01	7.17	7.55	7.68	10.5	14.11	12.18	14.18	4.54	4.36	3.59	3.88
'Ank1'	31.75	30.3	27.71	10.23	9.98	7.44	5.64	12.72	4.97	4.39	6.19	44.04	45.63	40.61	50.52	12.25	9.92	8.34	10.06
'Ankrd13b'	1.8	2.01	1.83	6.89	6.95	6.73	7.52	2.31	3.37	2.99	3.17	1.13	1.01	1.24	0.95	0.8	0.65	0.8	0.75
'Ankrd13d'	8.96	10.4	8.29	4.72	5.84	5.09	4.66	5.33	4.8	5.62	4.93	7.48	6.72	6.69	5.99	9.1	8.96	7.91	8.16
'Ankrd22'	24.7	25.37	24.33	4.55	6.86	5.8	5.28	22.87	15.55	15.1	21.1	39.62	47.59	53.48	41.57	73.63	68.53	61.92	63.83
'Ankrd33b'	6.41	6.43	7.41	0.62	0.85	0.43	0.53	0.82	0.48	0.6	0.62	4.09	4.19	5.81	4.39	9.32	8.35	7.47	8.91
'Ankrd35'	0.77	0.5	0.48	0.83	0.4	0.41	0.73	0.46	0.48	0.37	0.79	0.52	0.33	0.34	0.41	0.09	0.1	0.19	0.16
'Ankrd37'	3.66	4.28	2.11	1.31	1.22	1.54	0.99	6	4.43	4.85	4.46	1.47	1.16	0.91	1.02	0.6	1.09	1.06	1.12
'Ankrd6'	0.69	0.74	0.94	0.69	0.31	0.48	0.53	0.23	0.17	0.29	0.33	0.47	0.42	0.3	0.44	0.18	0.09	0.09	0.14
'Ankrd61'	0.87	1.21	1.08	0.51	0.31	0.51	0.62	0.39	0.33	0.58	0.61	0.69	1.07	1.19	1.03	0.29	0.45	0.55	0.65
'Ankrd66'	1.85	2.33	2.19	0.28	0.71	0.6	0.72	0.85	0.61	0.62	0.74	1.85	0.93	1.96	2.17	2.62	1.86	1.42	2.5
'Ankrd9'	11.46	10.46	10.06	6.09	5.83	4.14	5.21	6.84	6.65	4.77	5.45	12.71	11.01	11.89	9.49	9.43	9.47	9.34	8.58
'Ano10'	29	28.77	27.4	13.62	14.5	14.49	16.72	27.31	23.59	26.2	29.15	38.07	40.36	42.31	40.01	55.42	56.55	49.4	50.43
'Anpep'	0.57	0.44	0.34	0.52	0.66	0.57	0.33	0.23	0.2	0.4	0.43	0.58	0.3	0.32	0.5	0.16	0.2	0.08	0.15
'Antxr2'	13.96	14.33	14.47	7.51	8.32	8.95	9.36	12.32	10.61	11.49	12.21	16.44	19.19	20.65	18.92	30.69	33.62	27.42	31.34
'Anxa1'	1266.62	1264.75	1193.86	803.93	880.82	1014.21	1044.18	2305.69	2120.86	2226.28	2499.13	2256.78	2626.52	2786.13	2546.2	3340.55	3435.99	3312.67	3186.04
'Anxa11'	123.85	126.47	115.6	66.23	64.38	72.06	69.68	107.39	97.35	101.32	110.23	101.92	131.27	144.44	123.39	191.95	177.72	168.26	173.69
'Aox4'	0.03	0.05	0.06	0	0	0	0	0	0	0.02	0	0.01	0	0.01	0.05	0	0	0	0
'Ap5s1'	7.69	6.18	5.79	3.71	6.47	6.66	4.89	6.89	5.45	6.65	4.78	5.87	6.89	6.82	8.92	3.01	2.65	2.99	3.35
'Apbb1'	2.04	1.78	1.83	1.08	1.01	0.51	0.85	0.72	0.44	0.89	0.49	0.18	0.27	0.3	0.39	0.07	0.1	0.08	0.14
'Apbb2'	0.44	0.34	0.37	0.54	0.34	0.22	0.32	0.18	0.25	0.19	0.24	0.18	0.23	0.11	0.14	0.11	0.06	0.08	0.11
'Aph1b'	5.9	6.2	5.29	1.9	2.23	1.85	2.6	3.16	3.02	2.74	3.62	5.33	7.94	9.42	7.83	13.06	13.6	10.08	10.53
'Aplnr'	1.67	1.73	1.18	0.99	0.82	0.8	0.83	1.07	0.72	0.77	0.59	2.87	2.2	2.89	2.38	2.81	2.95	2.77	2.23
'Apobec1'	38.03	42.62	40.88	28.91	27.04	29.51	30.02	29.65	34.03	34.29	30.67	37.7	28.62	27.95	32.05	31.05	27.37	26.61	28.12
'Apobr'	85.33	88.77	73.84	39.22	38.53	40.86	41.06	66.45	60.59	61.23	64.64	88.34	89.8	100.41	90.08	133.1	128.48	116.89	127.46
'Apoc2'	14.25	16.77	14.56	8.15	7.06	4.51	9.4	12.97	10.94	12.84	12.28	12.83	19.87	14.4	11	15.53	17.49	13.09	17.68
'Apod'	0.95	0.3	0.42	0.44	0.17	0.13	0.13	0.3	0.2	0.44	0.24	1.34	0.5	0.09	1.06	0.16	0.27	0.18	0.18
'Apoe'	338.29	319.56	295.29	207.72	136.75	131.63	171.71	135.86	94.73	118.63	133.05	103.37	114.67	95.6	102.57	91.95	98.45	81.13	93.27
'Apof'	0.43	0.32	0.34	0.17	0.57	0.34	0.5	0.23	0.27	0.28	0.27	0.83	0.19	0.33	0.69	0.11	0.03	0.11	0.03
'Apol10a'	1.86	1.29	1.45	2.21	1.11	1.65	0.56	3.1	1.17	0.98	1.34	7.29	5.17	5.41	5.29	2.57	2.1	1.11	2.4
'Apol11a'	1.34	1.58	1.89	0.85	0.8	0.21	0.36	1.22	0.61	0.19	0.15	7.43	3.21	2.13	2.36	1.31	1.26	0.59	1
'Apol11b'	47.55	38.64	43.41	23.21	17.51	14.66	11.19	27.6	12.71	8.2	13.57	123.13	83.56	76.84	90.8	34.38	30.67	16.65	28.84
'Apol7c'	0.4	0.23	0.34	0.2	0.08	0.04	0.21	0.25	0.04	0.04	0.2	0.69	0.34	0.32	0.54	0.2	0.15	0.09	0.06
'Apol7e'	2	1.78	2.51	1.86	1.56	1.51	1.73	1.46	0.58	0.88	0.6	0.98	0.49	0.52	0.67	0.27	0.41	0.44	0.44
'Apol8'	18.61	19.79	13.78	6.76	6.17	4.65	3.69	8.01	3.98	2.66	4.19	21.63	27.26	24.33	29.85	9.05	6.99	4.33	6.94
'Apol9a'	0.07	0	0	0.16	0.06	0.07	0.06	0.06	0	0	0	0.3	0.05	0	0.39	0	0	0	0
'Apol9b'	0.13	0.19	0.09	0.08	0.06	0	0.12	0	0.12	0	0.11	2.33	0.88	0.19	3.16	0	0.04	0.04	0.07
'Apold1'	1.58	1.06	0.95	0.87	0.75	0.69	1.08	1.64	1.42	1.32	1.83	2.11	2.1	1.84	2.13	1.52	1.23	1.18	1.11
'Aqp1'	159.14	168.8	141.69	56.6	49.06	41.54	33.82	62.88	24.85	22.21	34.26	139.99	200.79	180.14	228.09	44.03	36.81	29.35	40.52
'Aqp11'	0.84	0.51	0.94	1.65	1.35	1.65	2.29	1.05	0.95	1.17	1.47	0.56	0.77	0.49	0.63	0.22	0.21	0.26	0.1
'Aqp3'	0.28	0.2	0.33	0.05	0.25	0.16	0.05	0.05	0	0.14	0.14	0	0	0.11	0.04	0.04	0.15	0.04	0
'Aqp9'	22.24	20.12	21.39	8.16	8.72	7.59	6.39	6.16	3.77	3.36	5.15	13.87	16.07	16.53	16.97	15.45	13.67	11.79	11.97
'Ar'	0.07	0.07	0.13	0.22	0.15	0.13	0.18	0.04	0.07	0.09	0.07	0.03	0.05	0.01	0.03	0.02	0.01	0.02	0.03
'Arap2'	3.47	3.25	3.3	3.58	4.16	4.19	4.05	3.34	3.52	3.38	3.15	1.43	1.42	1.47	1.26	1.7	1.29	1.65	1.48
'Arap3'	29.22	33.36	29.64	21.9	20.47	20.36	20.99	30.27	26.37	27.11	29.99	48.49	40.67	43.4	36.54	63.49	55.45	56.93	55.97
'Arc'	0.42	0.51	0.27	0.53	0.16	0.31	0.37	0.19	0.18	0.25	0.2	0.1	0.06	0.08	0.06	0.12	0.1	0.06	0.04
'Arg2'	28.39	25.89	34.08	0.44	0.45	0.14	0.33	2.4	0.94	2.4	2.57	9.48	12.35	13.27	12.99	34.35	27.27	24.53	28.55
'Arhgap23'	15.06	15.84	13.37	12.04	10.67	11.13	9.06	13.85	10.95	11.23	11.49	18.82	18.54	16.66	22.17	10.72	10.65	10.3	11.41
'Arhgap24'	4.27	3.67	3.86	1.67	1.11	1.66	1.77	2.16	1.85	2.07	1.86	1.89	2.57	1.98	1.61	3.79	4.01	3.55	3.8
'Arhgap25'	39.19	38.66	36.92	20.66	20.16	19.65	19.83	26.05	22.66	24.17	25.43	31.6	27.88	30.75	28.59	41.96	40.59	40.69	42.25
'Arhgap35'	1.93	2.58	2.24	2.79	2.6	2.67	2.21	1.73	1.73	1.84	1.53	0.88	0.62	0.68	0.76	0.56	0.58	0.45	0.63
'Arhgap4'	104.02	117.87	99.36	75.07	75.62	81.03	80.98	93.54	85.07	91.43	92.94	150.77	116.42	126.63	110.55	162.46	149.24	159.48	146.41
'Arhgef10'	1.03	1.26	1.04	1.54	1.43	1.53	1.75	0.83	1.14	0.75	0.81	1.52	0.65	0.55	1.17	0.24	0.25	0.24	0.27
'Arhgef12'	6.13	5.29	5.19	2.82	2.06	1.9	2.21	2.48	1.49	1.67	2.12	5.53	7.52	6.26	7.05	2.24	2.22	1.42	2.08
'Arhgef15'	0.32	0.24	0.12	0.49	0.3	0.32	0.28	0.09	0.1	0.15	0.09	0.09	0.12	0.09	0.08	0.12	0.03	0.15	0.07
'Arhgef25'	2.42	2.18	1.51	1.86	1.53	1.13	1	1.3	0.93	1.2	0.91	1.13	1.44	0.56	1.2	0.31	0.29	0.31	0.32
'Arhgef3'	22.32	22.86	19.47	13.76	15.79	14.38	14.45	21.46	22.04	20.22	19.06	20.61	20.39	22.93	23.13	32.18	31.25	27.19	28.15
'Arhgef40'	0.94	1.32	0.98	2.28	1.88	2.07	1.94	2.21	1.68	1.6	1.71	2.14	2.14	1.84	2.48	0.52	0.41	0.67	0.61
'Arhgef9'	0.19	0.16	0.06	0.33	0.31	0.37	0.3	0.2	0.21	0.17	0.16	0.07	0.07	0.06	0.15	0.01	0.02	0	0.01
'Arid3b'	14.92	15.77	14.18	8.05	8.41	8.69	6.93	9.46	10.43	10.17	10.13	12.41	11.59	14.11	12.18	18.91	14.47	15.32	16.93
'Arl4a'	12.27	10.01	10.48	7.81	6.36	5.91	5.98	6.16	5.02	4.29	4.54	12.52	12.84	10.82	14.57	4.81	4.34	3.37	4.41
'Arl4d'	3.66	2.53	1.18	1.95	1.88	1.28	2.5	1.05	1.35	0.72	1.01	0.95	0.46	0.77	0.27	0.47	0.34	0.54	0.34
'Arl5c'	88.95	97.76	79.68	17.92	19.14	15.89	13.69	15.84	15.69	14.94	12.01	14.05	12.96	10.83	15.34	5.78	6.81	7.69	6.05
'Armc2'	0.14	0.08	0.1	0.09	0.09	0.1	0.07	0.02	0.11	0.04	0.08	0.02	0	0	0.05	0	0	0.05	0.02
'Armc3'	1.66	1.04	0.8	0.73	0.97	0.62	0.96	1.08	0.96	1.01	1.36	2.35	1.77	2.33	2.24	1.92	2.35	2.28	1.84
'Armc7'	23.26	20.92	18.94	15.72	14.76	16.18	14.39	19.83	20.59	16.67	19.71	23.04	20.91	22.57	19.34	35.64	32.29	30.92	30.45
'Armc9'	3.27	2.93	2.94	2.37	2.7	2.3	1.61	2.55	1.33	1.72	1.34	2.77	2.88	2.33	3.08	0.67	0.93	0.89	0.77
'Armcx6'	1.33	1.23	0.89	2.88	3.23	2.65	2.91	1.89	1.72	1.57	1.35	1.7	0.84	0.68	1.55	0.26	0.28	0.25	0.28
'Arntl'	12.91	14.16	15.9	7.91	7.69	6.66	7.63	4.97	5.93	6.35	5.37	2.76	2.43	2.5	3.83	1.71	2.04	1.14	1.51
'Arpp21'	1.21	1.47	1.15	2.69	3.25	2.61	3.13	1.02	2.03	1.53	1.1	0.52	0.4	0.4	0.82	0.29	0.23	0.07	0.17
'Arrb2'	222.71	226.65	189.43	159.75	157.27	157.5	167.81	240.18	206.14	215.81	244.66	415.4	359.03	384.39	333.69	466.71	496	499.78	494.46
'Arrdc3'	22.69	26.32	45.33	9.49	11.04	13.03	10.39	13.23	11.31	11.95	10.04	17.73	17.87	16.36	19.99	18.6	15.93	12.44	15.35
'Arsg'	8.71	6.79	8.6	1.95	3.06	2.58	3.03	5.86	3.84	4.28	5.48	11.59	10.42	11.6	10.92	14.59	13.17	13.68	13.33
'Art2b'	0.86	0.82	0.97	0.46	0.38	0.36	0.31	0.33	0.35	0.2	0.14	0.19	0.1	0.09	0.19	0.07	0.15	0.26	0.11
'Art4'	7.94	8.09	7.17	4.22	3.05	3.02	2.81	4.17	2.5	1.92	2.59	8.28	12.84	10.67	11.62	3.51	2.98	2.26	3.12
'Artn'	0.46	0.41	0.37	0.36	0.15	0.05	0.05	0.14	0.04	0.11	0.14	1.01	1.43	1.12	1.33	0.27	0.2	0.24	0.19
'Arvcf'	4.58	4.93	3.94	1.28	1.41	1.35	1.44	0.85	0.71	0.99	0.79	1.27	0.9	0.87	1.46	0.47	0.45	0.39	0.43
'Asap3'	0.07	0.09	0.06	0.04	0.03	0.04	0.04	0.04	0.03	0.01	0.05	0.2	0.08	0.06	0.04	0.03	0.02	0.02	0.01
'Asb1'	18.45	15.29	14.83	7.6	7.25	6.87	6.85	7.88	6.94	5.56	7.26	14.38	22.29	20.11	21.01	8.84	7.74	5.97	7.26
'Asb13'	5.35	6.33	5.75	4.6	5.95	4.76	5.3	3.55	3.44	3.2	2.98	5.66	2.34	2.52	4.56	1.53	1.56	1.62	1.39
'Asb16'	0.16	0.19	0.13	0.78	0.46	0.45	0.35	0.34	0.36	0.22	0.3	0.05	0.04	0	0.02	0.02	0.02	0.04	0.02
'Asb2'	2.65	2.65	1.95	2.11	1.31	1.25	1.44	1.91	1.47	1.07	1.51	1.11	0.94	0.74	0.84	0.22	0.34	0.26	0.42
'Asb7'	8.61	8.08	7.64	5.73	6.01	6.62	5.47	8.72	8.22	7.33	8.03	9.67	10.64	12.88	10.37	17.65	16.28	14.69	16.76
'Ascl2'	0.44	0.62	0.57	0.86	0.55	0.35	0.5	0.1	0.11	0.11	0.21	0.61	0.34	0.6	0.58	0.78	0.44	0.49	0.77
'Asprv1'	40.43	43.6	42.33	1.99	2.11	1.36	2.66	18.34	10.91	16.74	24.63	46.04	65.84	70.76	44.74	136.34	138.67	168.54	156.23
'Atf3'	2.55	3.56	5.23	3.1	2.28	2.56	2.66	5.86	4.11	4.53	3.75	5.29	2.5	2.44	6.07	1.93	1.77	1.66	1.34
'Atg16l2'	21.79	22.03	20.06	12.41	12.91	10.65	11.8	18.28	15.8	16.15	18.24	27.71	22.33	21.16	20.53	28.8	29.22	31.24	27.64
'Atg2a'	17.71	17.46	17.98	12.96	12.52	13.24	12.12	14.48	13.13	13.73	14.41	16.62	14.73	14.87	15.18	14.81	17.06	14.96	15.01
'Atg4a'	26.02	22.36	27.05	17.15	16.96	16.07	16.34	19.49	19.49	17.1	17.47	28.56	33.03	29.51	34.05	15.2	16.01	14.58	15.42
'Atl1'	0.39	0.7	0.66	0.56	0.66	0.73	0.84	0.9	0.55	0.59	0.57	1.31	1.09	1.22	1.37	0.47	0.25	0.62	0.53
'Atp13a2'	37.53	39.53	32.94	42.59	39.73	40.53	37.46	29.13	30.57	32.45	29.22	15.92	14.04	13.99	14.25	12.96	11.96	13.02	12.22
'Atp1b1'	83.62	73.24	65.88	24.92	24.78	23.35	23	12.43	14.85	13.68	12.05	10.86	10.24	9.85	12.75	5.97	4.41	4.64	5.5
'Atp1b2'	6.69	6.76	6.66	11.89	12.72	11.27	10.27	9.46	6.07	6.69	7.19	5.77	7.25	5.82	6.86	1.34	1.79	1.74	2.02
'Atp2b2'	0.05	0.03	0.04	0	0.01	0.01	0.01	0.07	0.03	0.02	0.02	0.06	0.03	0.06	0.02	0.08	0.08	0.04	0.03
'Atp2b4'	11.24	11.09	11.17	18.06	18.55	20.07	14.22	15.07	16.55	13.22	12.79	17.6	21.79	20.16	23.58	6.81	5.87	5.53	6.89
'Atp4a'	0.29	0.22	0.13	0.26	0.27	0.41	0.34	0.17	0.13	0.11	0.17	0.05	0.09	0.02	0.04	0.02	0.07	0.02	0.07
'Atp6v0a1'	33.65	31.67	29.03	19.82	18.61	16.44	19.48	21.27	18.61	18.06	21.54	30.13	29.09	28.9	30.16	29.81	28.92	26.26	26.99
'Atp7b'	1.69	2	1.97	1.19	1.31	1.16	1.13	1.19	0.5	0.73	0.77	1.38	1.51	1.19	1.38	0.34	0.22	0.3	0.4
'Atp9a'	0.57	0.61	0.51	0.95	0.32	1.07	0.83	0.31	0.58	0.28	0.48	0.22	0.2	0.2	0.23	0.18	0.19	0.09	0.31
'Avil'	0.09	0.17	0.18	0.05	0.05	0.06	0.03	0.05	0	0.1	0.05	0.19	0.1	0.12	0.13	0.15	0.27	0.26	0.1
'Avpr2'	1.22	1	1.06	0.59	0.5	0.61	0.85	1.52	0.74	1.13	0.92	0.91	1.22	0.78	0.78	1.8	1.67	1.29	1.51
'Axin2'	0.56	0.64	0.75	0.4	0.37	0.47	0.35	0.27	0.13	0.19	0.33	0.13	0.14	0.11	0.04	0.11	0.07	0.08	0.04
'Axl'	31.19	29.7	28.06	26.67	16.86	19.67	22.91	13.34	12.36	12.09	13.96	10.63	8.16	6.41	9.19	5.48	5.69	4.04	5.8
'B3galnt1'	0.68	0.68	0.82	1.14	0.73	0.78	1.08	0.41	0.39	0.89	0.38	0.38	0.34	0.26	0.18	0.2	0.27	0.16	0.19
'B3gnt3'	2.06	1.18	1.45	1.49	1.09	1.36	1.21	0.99	1.82	1.04	1.57	1.86	1.65	1.62	2.72	0.75	1.42	0.5	0.75
'B3gnt5'	10.99	10.49	12.03	10.77	11.47	10.92	11.61	5.64	6.91	6.42	5.5	2.72	2.1	1.96	2.62	1.25	0.93	1.32	1.4
'B3gnt7'	0.56	0.87	0.86	2.17	2.2	1.87	2.01	0.87	0.79	0.67	0.89	0.18	0.17	0.22	0.28	0.2	0.3	0.14	0.16
'B430306N03Rik'	38.73	40.53	33.71	20.87	19.39	25.34	22.72	36.08	30.56	32.61	35.33	62.99	57.32	64.51	56.62	78.65	73.41	73.74	74.76
'B4galnt3'	0.12	0.04	0.05	0.05	0.01	0.08	0.05	0.06	0.01	0.01	0.02	0.06	0.1	0.14	0.12	0.01	0.01	0.05	0.05
'Bach2'	18	17.98	17.44	1.81	1.75	2.07	1.69	0.93	1.02	1.03	0.91	1.15	1.02	1.36	1.73	0.38	0.32	0.29	0.37
'Bag2'	7.08	8.9	5.89	17.14	18.51	16.19	16.5	9.01	9.37	9.24	7.99	5.32	7.02	7.31	6.83	2.21	2.1	1.91	2.29
'Bank1'	16.84	18.36	16.18	3.92	2.77	2.59	3.12	2.27	3.04	2.13	3.12	1.8	2.22	2.5	2.35	2.47	2.89	2.46	1.99
'Basp1'	7.09	6.91	6.08	4.39	4.42	3.5	4.04	2.93	2.91	2.67	2.77	2.96	3.92	4.32	3.65	8.07	8.84	7.02	7.06
'Batf2'	0.47	0.62	0.39	0.13	0.4	0.83	0.7	0.37	0.36	0.19	0.82	2.49	0.62	0.46	2.51	0.28	0.29	0.34	0.19
'Bbs1'	0.54	0.57	0.47	0.65	0.48	0.56	0.33	0.56	0.47	0.44	0.27	0.4	0.42	0.45	0.6	0.17	0.12	0.11	0.16
'BC049352'	0.37	0.55	0.88	0.15	0.21	0.22	0.1	0.27	0.2	0.21	0.14	0.33	0.11	0.12	0.2	0.08	0.27	0.16	0.19
'BC147527'	13.66	12.89	11.95	17.13	17.59	16.67	17.75	13.25	15.45	13.3	10.24	21.58	10.32	6.27	16.48	4.78	4.88	3.79	3.75
'Bcar3'	4.16	5.32	4.51	1.27	1.08	0.91	1.27	2.34	1.86	1.48	1.79	2.37	1.81	2.5	2.11	3.67	3.22	3.16	3.4
'Bcat1'	0.63	0.66	0.63	1.48	1.32	1.16	1.14	0.47	0.52	0.38	0.41	0.15	0.13	0.18	0.19	0.11	0.11	0.07	0.06
'Bcl11b'	0.62	0.59	0.64	0.27	0.34	0.3	0.34	0.11	0.11	0.16	0.12	0.12	0.09	0.06	0.09	0.04	0.05	0.07	0.05
'Bcl2'	4.96	4.83	4.92	11.57	13.45	12.43	12.34	6.16	7.76	6.09	5.6	1.94	2.08	2.04	1.98	1.4	1.4	1.47	1.54
'Bcl2a1b'	13.21	12.87	16.23	9.63	7.91	6.56	5.83	6.21	4.51	4.49	4.28	6.22	2.99	2.49	4.4	2.59	2.82	2.9	3.38
'Bcl2a1d'	3.58	4.64	4.31	2.19	2.81	3.26	1.99	2.44	1.48	2.09	2.98	3.33	0.96	1.5	1.94	0.92	0.8	0.85	1.2
'Bcl2l1'	79.62	64.11	71.73	24.73	23.28	22.02	23.17	23.41	19.26	20.55	22.58	45.11	53.47	46.38	51.87	30.29	28.05	22.44	28.8
'Bcl6'	18.64	20.7	16.81	8.01	8.64	9.4	9.42	16.42	15.7	14.61	16.34	22.26	21.5	25.88	20.72	37.26	31.86	29.94	36.62
'Bcl7a'	52.61	49.84	40.1	16.15	16.97	18.09	16.63	9.6	11.47	11.28	9.1	10.27	6.66	7.3	9.76	3.86	2.75	2.66	3.24
'Bcl9l'	2.68	3.37	2.82	3.78	3.66	3.67	3.66	2.03	2.33	2.3	2.38	0.88	1.06	0.96	1.14	1.09	0.7	0.93	0.95
'Bco2'	1	0.86	1.15	1.36	0.97	1.48	1.55	1.06	1.66	1.4	1.13	1.43	0.92	0.51	1.32	0.52	0.44	0.31	0.4
'Bdh1'	1.73	1.92	1.5	2.32	2.89	2.37	2.6	1.38	1.6	1.89	1.75	0.47	0.52	0.4	0.33	0.26	0.28	0.15	0.32
'Begain'	0.26	0.27	0.16	0.15	0.39	0.1	0.12	0	0.06	0.03	0	0.02	0.05	0	0.05	0	0	0	0.02
'Bend3'	2.05	1.94	1.06	3.07	3.7	4.09	3.87	1.65	1.94	1.59	1.39	0.59	0.6	0.7	0.67	0.56	0.33	0.42	0.49
'Bend5'	2.16	2.54	2.28	0.55	0.57	0.77	0.45	0.4	0.14	0.28	0.14	0.23	0.15	0.07	0.16	0.04	0	0.11	0.07
'Bend6'	0.23	0.48	0.4	0.49	0.22	0.15	0.61	0.27	0.22	0.38	0.32	0.06	0.06	0.09	0.12	0	0.06	0.14	0
'Best3'	0.02	0.1	0.06	0	0	0	0	0	0	0	0.03	0	0	0	0	0.02	0	0	0
'Bex4'	11.1	9.56	9.85	15.8	20.05	14.04	12.22	13.48	5.43	6.59	7.11	21.57	21.85	16.36	22.46	5.31	5.47	4.72	5.13
'Bfsp2'	15.32	16.75	16.18	18.99	19.96	18.73	19.79	4.97	6.34	6.04	3.96	3.7	2.39	4	3.5	1.92	1.35	0.5	1.27
'Bglap'	9.64	5.83	9.59	8.1	1.64	10.44	10.89	6.58	6.24	6.71	5.53	5.89	3.86	1.16	2.92	0.94	1.58	0.88	0.64
'Bgn'	14.59	10.7	10.75	27.15	13.34	14	20.22	7.17	6.38	7.97	10.65	4.1	3.17	2.77	3.64	3.66	3.22	3.42	3.92
'Bhlha15'	1.04	1.01	0.87	2.07	1.98	1.92	2.22	1.17	0.91	1.25	0.69	0.29	0.23	0.25	0.44	0.28	0.1	0.12	0.1
'Bhlhe41'	0.67	0.59	0.51	0.27	0.21	0.15	0.28	0.18	0.21	0.14	0.14	0.07	0.03	0.08	0.12	0.03	0.08	0.03	0.05
'Bicd1'	0.31	0.17	0.15	0.53	0.42	0.53	0.42	0.19	0.3	0.39	0.25	0.23	0.19	0.12	0.16	0.09	0.04	0.05	0.09
'Bicdl2'	0.73	1.06	0.62	0.08	0.13	0.14	0	0.35	0.63	0.17	0.33	2.26	1.62	1.75	1.86	1.8	2.12	1.75	1.34
'Bicra'	9.97	10.91	10.25	5.63	5.35	5.75	5.95	5.8	5.96	5.41	5.21	4.76	4.22	4.21	4.5	5.43	4.4	4.46	4.75
'Bin1'	40.84	43.81	38.55	48.65	50.35	47.65	47.67	27.62	34.03	30.91	26.12	14.35	11.15	12.6	13.32	9.27	9.92	9.46	9.01
'Birc3'	39.17	41.46	40.44	24.27	25.52	25.08	24.3	24.97	27.78	27.06	27	28.28	25.06	25.95	26.67	29.34	31.07	27.87	27.87
'Blk'	42.18	43.34	38.2	4.65	4.94	4.19	4.17	2.15	1.98	1.84	1.7	2.04	1.21	2.04	2.56	1.2	0.83	0.57	0.88
'Blnk'	67.92	67.15	64.83	23.53	22.67	20.01	17.2	10.42	13.04	11.44	8.57	9.2	7.66	7.5	14.55	2.57	1.57	1.77	2.16
'Blvrb'	320.26	348.38	296.29	119.37	102.84	85.85	81.94	102.13	54.13	49.72	64.09	241.87	272.59	231.79	302.77	83.18	73.24	57.76	78.16
'Bmf'	13.11	13.82	14.34	3.23	3.02	3.1	3.33	5.41	4.64	5.6	4.65	4.72	4.3	3.5	4.13	3.35	4.15	2.55	3.38
'Bmp6'	1.53	0.98	1.19	1.25	0.64	0.37	0.84	0.42	0.31	0.42	0.61	0.47	0.42	0.23	0.2	0.17	0.22	0.32	0.18
'Bmpr1a'	2.18	1.76	2.01	0.6	0.62	0.64	0.79	2.42	2.02	1.93	2.94	3.36	4.28	4.65	3.32	4.8	4.64	4.15	4.42
'Bmx'	21.75	21.6	19.93	6.18	5.84	5.72	6.13	10.11	9.92	10.36	10.13	24.3	27.9	30.61	27.36	43.96	45.42	37.4	42.5
'Bnip3l'	120.79	105.41	145.18	63.06	62.39	63.99	60.04	82.01	74	76.3	76.36	94.59	124.16	119.54	122.75	96.11	97.62	85.33	95.87
'Bok'	0.82	0.93	1.36	2.52	1.32	1.46	1.39	0.74	0.33	0.28	0.38	0.27	0.27	0.31	0.42	0.36	0.46	0.21	0.21
'Bola3'	23.24	20.06	25.39	23.93	28.13	27.42	27.09	14.65	18.49	15.86	16.29	23.39	21.36	18.37	28.51	8.49	9.1	5.39	10
'Bpgm'	510.61	421.25	709.82	39.39	34.37	27.55	26.65	21.27	20.74	15.54	23.05	122.69	209.9	207.47	182.47	75.5	77.08	37.23	84.43
'Bpifb2'	0.04	0.16	0.22	0	0	0	0	0	0	0	0	0	0	0	0.07	0	0	0	0
'Brdt'	0.4	0.49	0.57	0.41	0.23	0.17	0.16	0.22	0.16	0.27	0.2	0.12	0.15	0.1	0.24	0.05	0.04	0.01	0.05
'Brinp2'	0.08	0.15	0.15	0.02	0	0.02	0.02	0.04	0	0	0.04	0.1	0.08	0.03	0.11	0.02	0	0.03	0.03
'Brpf3'	32.02	31.58	28.39	15.76	15.78	15.37	15.67	17.3	12.87	13.56	13.92	44.65	42.08	39.38	45.99	24.84	21.73	21.01	22.52
'Bsdc1'	64.78	61.03	62.36	25.8	24.89	22.22	21.86	31.93	26.21	25.33	29.49	54.82	63.23	55.91	63.53	37.16	36.48	28.84	36.22
'Bst1'	31.04	32.55	29.28	6.59	6.98	9.39	7.11	13.82	11.2	14.01	15.21	13.03	19.86	21.1	19.66	31.57	28.11	20.97	29.38
'Bst2'	115.67	117.36	90.63	176	168.96	189.09	169.15	99.76	114.41	96.76	75.54	169.9	73.28	53.39	133.71	28.54	24.56	24.31	32.19
'Btbd11'	0.62	0.64	0.41	0.93	0.85	0.97	0.86	0.5	0.48	0.43	0.56	0.3	0.2	0.17	0.21	0.16	0.04	0.18	0.24
'Btg1'	111.58	109.31	134.08	35.9	34.42	35.68	34.94	42.91	40.53	38.61	36.99	46.33	42.43	41.55	50.05	54.5	55.37	46.76	62.26
'Btg2'	111.72	115.65	126.72	30.94	30.04	25.07	24.06	39.77	32.26	29.34	32.65	68.55	78.67	70.33	79.36	63.63	58.37	52.17	67.07
'Btla'	34.39	35.71	32.79	17.92	16.6	16.22	19.32	14.09	15.28	15.8	11.96	11.46	9.14	8.91	9.6	9.11	8.08	8.41	8.54
'Btn1a1'	0.17	0.19	0.15	0.07	0.02	0	0.05	0.21	0.07	0.02	0.09	0.29	0.57	0.5	0.65	0.02	0.12	0.03	0.05
'Btnl10'	25.74	26.14	20.3	6.88	6.38	4.65	2.79	10.4	3.91	2.9	6.27	31.95	39.97	34.63	45.35	9.82	9.46	6.47	9.19
'Btnl2'	1.65	1.38	1.89	0.22	0.06	0.14	0.13	0.21	0.15	0.12	0.07	0.52	0.37	0.37	0.33	0.4	0.65	0.31	0.41
'Btnl4'	0.31	0.41	0.29	0.32	0.11	0.16	0.3	0.1	0.16	0	0.14	0.11	0.11	0.04	0.09	0.18	0.13	0.18	0.08
'Btnl6'	0.74	0.75	0.8	1.12	0.44	0.52	0.89	0.46	0.26	0.21	0.37	0.35	0.21	0.25	0.31	0.38	0.76	0.32	0.65
'Btrc'	10.25	9.06	8.42	4.78	4.93	4.19	4.28	4.43	3.68	3.74	4.25	5.48	5.46	5.38	6.87	2.85	2.47	2.29	3.03
'C130026I21Rik'	4.56	1.92	2.33	2.12	1.45	1.25	1.92	1.86	1.8	1.54	2.48	3.51	3.16	3.96	2.46	3.46	5.52	2.96	3.22
'C130074G19Rik'	1.14	1.15	0.92	1.38	0.79	0.63	0.63	0.39	0.52	0.36	0.27	0.23	0.26	0.18	0.28	0.13	0.25	0.17	0.29
'C1galt1'	24.55	23.56	21.15	11.39	11.21	12.81	11.26	12.05	13.08	11.95	10.96	7.93	11.8	11.92	10.91	10.39	8.78	7.63	8.43
'C1qa'	107.23	98.83	100.22	77.54	49.57	47.34	72.02	41.53	30.45	31.82	38.4	17.32	17.33	13.21	17.59	15.65	11.74	10.35	12.36
'C1qb'	101.47	89.56	88.05	73.12	44.13	40.69	60.42	31.9	27.62	29.27	34.55	18.42	17.13	12.58	17.77	11.4	10.5	8.86	13.75
'C1qc'	111.82	104.78	103.6	75.37	48.2	45.75	63.49	34.76	29.42	31.07	34.81	16.52	19.39	14.55	16.15	14.8	12.28	11.11	15.19
'C1qtnf12'	58.01	67.13	63.54	53.49	45.38	42.62	44.3	46.16	27.88	31.43	33.24	52.53	53.83	45.03	55.12	32.36	27.77	30.57	26.48
'C1qtnf4'	0.16	0.27	0.1	0.13	0.07	0.07	0	0.25	0.13	0.07	0.06	0.59	0.21	0.42	0.27	0.05	0.15	0.05	0.05
'C1s1'	1.51	0.9	0.74	1.26	0.77	0.59	0.62	0.67	0.28	0.65	1.01	0.47	0.34	0.26	0.65	0.35	0.39	0.3	0.31
'C2'	1.53	1	1.1	1.8	0.74	0.72	1.12	0.91	0.53	0.54	0.67	0.52	0.22	0.31	0.43	0.17	0.25	0.25	0.2
'C2cd4a'	0	0	0	1.14	1.72	0.88	1.11	0.38	0.2	0.2	0.58	0.16	0.32	0.21	0.33	0	0.1	0.15	0.15
'C3ar1'	0.87	0.72	0.67	0.37	0.27	0.36	0.29	0.4	0.35	0.28	0.21	0.25	0.38	0.37	0.54	0.16	0.2	0.2	0.16
'C530008M17Rik'	2.72	2.44	2.17	2.06	1.7	1.55	1.33	1.55	1.15	1.11	1.23	2.82	3.31	2.65	3.1	0.89	0.8	0.63	0.84
'C5ar1'	57.84	62.08	58.4	11.47	11.97	15.14	15.52	38.37	28.62	35.25	40.68	59.74	71.31	78.12	65.16	109.49	102.95	94.43	101.36
'C5ar2'	6.98	7.32	6.6	2.7	3.22	3.37	3.15	5.71	5.02	5.03	6.21	7.71	7.36	8.21	6.81	13.22	12.1	11.83	11.25
'C6'	0.37	0.18	0.23	0.47	0.11	0.21	0.21	0.11	0.14	0.22	0.13	0.09	0.09	0.04	0.09	0.02	0.08	0.04	0.06
'C8a'	0.1	0.08	0.07	0.04	0.05	0.05	0.03	0	0.02	0.02	0.08	0	0	0	0	0	0	0	0
'Cachd1'	0.61	0.74	0.45	0.17	0.22	0.1	0.16	0.17	0.13	0.15	0.13	0.57	0.42	0.34	0.49	0.32	0.18	0.11	0.1
'Cacna1e'	5.18	4.87	5.18	0.66	0.73	0.75	0.65	0.5	0.45	0.48	0.35	0.84	0.61	0.76	0.71	0.64	0.59	0.44	0.46
'Cacna1g'	1.57	2.04	1.36	0.27	0.17	0.2	0.17	0.27	0.11	0.07	0.14	1.64	1.35	1.57	1.74	0.63	0.49	0.18	0.39
'Cacna1h'	0.42	0.45	0.47	0.13	0.06	0.1	0.05	0.06	0.01	0.05	0.03	0.07	0.06	0.1	0.06	0.02	0.01	0.03	0.03
'Cacna1i'	1.91	2.3	1.81	0.14	0.06	0.11	0.12	0	0.01	0.03	0.01	0	0.01	0	0	0	0.01	0	0.01
'Cacna2d1'	0.78	0.79	0.51	0.21	0.15	0.06	0.19	0.11	0.06	0.27	0.1	0.24	0.26	0.25	0.4	0.11	0.05	0.02	0.11
'Cacna2d4'	0.63	0.64	0.8	0.5	0.49	0.41	0.62	0.25	0.33	0.38	0.18	0.1	0.06	0.11	0.16	0.06	0.04	0.07	0.07
'Cacnb1'	2.71	2.88	2.22	1.94	2.14	1.69	1.84	1.36	1.24	1.17	0.79	0.89	0.93	0.68	0.91	0.38	0.32	0.24	0.25
'Cacnb4'	0.2	0.16	0.13	0.16	0.06	0.08	0.12	0.13	0.07	0.17	0.15	0.1	0.08	0.06	0.1	0.03	0.06	0.04	0.07
'Cad'	8.21	9.99	7.89	22.19	22.74	24.27	22.38	9.3	13.14	12.34	10.25	3.79	3.32	3	3.47	2.23	1.51	1.81	2.16
'Cadm1'	1.43	1.23	1.57	1	0.77	1.04	1.19	0.7	0.74	0.84	0.74	0.41	0.46	0.47	0.46	0.38	0.32	0.13	0.26
'Cadm3'	1.06	1.28	0.71	0.58	0.62	0.43	0.54	0.59	0.51	0.24	0.35	1.23	1.53	1.48	1.65	0.5	0.32	0.42	0.3
'Cadm4'	0.31	0.38	0.37	0.3	0.08	0.29	0.12	0.07	0.07	0.08	0.15	0.03	0.09	0.06	0.06	0.09	0.03	0.06	0.06
'Cage1'	0.84	0.67	0.67	0.32	0.51	0.47	0.3	0.25	0.33	0.31	0.42	0.52	0.4	0.48	0.45	0.63	0.48	0.62	0.67
'Calcoco1'	21.14	18.66	19.5	11.91	10.68	10.87	9.76	10.94	10.39	10.94	10.02	8.83	10.72	9.93	13.25	7.08	7.16	6.56	8.29
'Calhm6'	4.22	3.84	2.79	5.6	6.05	5.99	4.95	5.4	5.79	3.43	4.8	15.06	5.49	3.55	13.95	3.13	2.36	1.92	1.63
'Calr4'	0.51	0.78	0.97	0.22	0.18	0.19	0.23	0	0.09	0.13	0.17	0.26	0.21	0.05	0.15	0.67	0.88	0.65	0.5
'Camk1g'	1.24	1.02	0.62	0.13	0.07	0.11	0.1	0.03	0.13	0.03	0.06	0.16	0.08	0.23	0.35	0.05	0.02	0.02	0.02
'Camk2b'	1.65	1.8	1.55	0.95	0.41	0.5	1.08	0.36	0.23	0.25	0.56	1.05	0.54	0.73	1.16	0.19	0.7	0.41	0.25
'Camk2d'	14.84	15.14	13.86	10.99	11.89	14.15	12.63	12.36	14.31	13.24	12.21	6.37	5.27	5.31	7.3	4.43	4.87	5.08	5.57
'Camkv'	0.25	0.06	0.26	0.8	0.87	0.7	0.62	0.22	0.25	0.41	0.25	0.11	0.08	0.06	0.21	0.04	0.04	0.06	0.14
'Camp'	11329.8	11194.2	10059.7	6921.99	7072.45	6221.24	8087.78	10804.1	9060.93	9297.57	10474.3	22387.7	18616	20263.1	18890.3	23449	25000.2	26191.3	23273.4
'Camsap2'	5.83	5.51	5.91	5.19	4.89	4.95	4	4.43	3.83	4.13	3.3	5.35	6.08	5.71	6.48	2.7	2.48	2.18	2.46
'Capn1'	71.42	77.03	66.78	48.99	50.52	51.29	51.86	65.18	62.5	61	71.36	59.37	68.53	73.64	70.18	90.76	85.15	78.53	82.31
'Capn5'	7.05	6.14	6.08	5.02	4.26	3.8	3.47	2.99	2.3	2.5	2.53	5.2	7.07	5.89	7.53	2.11	1.8	1.39	1.58
'Capns2'	0.95	0.81	1.19	0.4	0.1	0.21	0.2	0.47	0.29	1.29	0.38	1.28	1.09	1.4	1.7	1.91	2.58	2.4	2.08
'Capsl'	5.04	4.22	3.23	0.98	1.81	0.83	1.13	0.62	1.29	0.18	0.84	0.14	1.36	0.39	0.14	0.28	0.13	0	0.13
'Car1'	214.99	225.19	239.98	137.17	135.98	108.44	116.48	101.62	55.71	54.85	72.63	92.38	133.83	104.63	117.33	29.34	33.58	29.03	29.29
'Car12'	0.22	0.21	0.17	1.08	0.89	0.97	1.36	0.2	0.39	0.5	0.44	0.26	0.12	0.12	0.19	0.27	0.06	0.11	0.06
'Car13'	2.17	1.99	2.06	4.68	4.87	4.37	3.18	2.81	2.54	2.81	1.88	1.82	1.74	1.35	2.2	0.68	0.66	0.75	0.83
'Car2'	787.13	714.36	709.84	291.88	269.93	217.59	178.34	271.69	132.92	121.86	148.58	754.81	976.34	865.76	1066.1	268.33	241.03	180.5	248.67
'Car3'	1.07	0.85	1.29	3.3	2.22	1.55	2.36	0.54	0.67	1.2	0.77	0.79	0.54	0.68	0.9	0.32	0.34	0.48	0.52
'Card10'	8.03	9.94	7.36	4.86	5.25	5.05	4.79	9.83	8.59	8.49	10.36	19.85	15.97	16.98	15.49	22.95	21.52	24.48	20.41
'Card11'	10.27	9.54	8.5	4.09	3.8	3.94	3.89	2.51	2.39	1.91	2.82	2.15	1.04	1.15	1.74	0.83	0.73	0.8	0.69
'Card6'	11.18	11.3	11.37	2.47	2.71	2.26	2.76	2.34	2.21	2.09	2.26	3.6	5.12	4.62	4.42	7.38	6.73	5.14	5.9
'Carhsp1'	79.81	73.2	68.52	29.79	27.26	26.49	25.69	44.61	35.2	36.35	40.66	72.83	88.8	86.04	92.49	70.81	63.68	57.49	64.54
'Carmil1'	2.01	1.89	2.05	2.39	2.19	2.44	2.16	1.14	1.21	0.95	0.91	1.56	0.69	0.77	1.57	0.44	0.33	0.28	0.35
'Carmil2'	16.5	18.21	16.18	10.76	10.61	11.48	11.45	8.46	9.17	7.88	8.23	8.73	5.68	6.1	6.76	6.14	5.68	6.75	5.93
'Carmil3'	0.13	0.3	0.21	0.2	0.13	0.16	0.12	0.09	0.03	0.03	0.06	0.06	0.06	0.01	0.06	0.05	0.02	0.05	0.02
'Carns1'	10.35	10.29	11.01	3.52	3.22	2.94	3.05	3.5	2.98	2.66	2.8	10.22	6.54	7.39	7.29	10.54	10.49	10.28	10.47
'Casc1'	0.32	0.29	0.28	0.12	0.16	0.13	0.12	0.23	0.24	0.12	0.16	0.34	0.19	0.18	0.19	0.18	0.18	0.17	0.32
'Casc4'	1.78	1.84	1.94	2.79	2.47	2.14	2.14	1.02	1.42	1.08	1.1	0.54	0.41	0.4	0.6	0.22	0.21	0.17	0.24
'Castor1'	1.13	1.19	2.05	0.95	1.36	1.14	1.03	0.63	0.66	0.88	0.66	0.72	0.61	0.79	0.92	0.54	0.54	0.46	0.85
'Cat'	78.21	72.45	92.94	62.03	56.3	57.69	58.62	41.69	47.67	47.32	42.85	40.66	55.71	50.27	54.75	26.17	27.63	23.91	27.74
'Cavin3'	2.27	1.99	1.46	2.63	2.01	0.85	1.81	0.74	0.96	1.75	0.66	0.55	0.77	0.38	0.8	0.86	0.15	0.3	0.66
'Cbr1'	15.6	16.28	15.66	18.17	16.11	15.64	18.71	11.4	10.88	11.67	12.5	7.46	6.07	6.47	7.95	3.28	3.11	3.36	2.72
'Cbr2'	6.62	7.52	6.04	8.36	5.15	3.73	7.5	2.38	2.7	2.35	2.18	0.87	1.55	1.92	2.25	2.27	1.1	1.34	1.47
'Cbx2'	2.89	3.17	2.85	6.37	6.4	5.94	5.52	3.32	3.25	3.31	2.96	1.06	0.88	1.12	1.31	0.92	0.8	0.54	0.72
'Cbx6'	10.57	11.66	9.72	10.53	10.2	10.56	9.53	6.4	6.09	6.05	5.64	6.37	5.24	4.84	6.01	2.15	1.8	1.78	2.09
'Cbx7'	21.91	24.96	22.2	6.18	6.34	5.07	5.89	5.38	3.8	4.44	4.66	6.08	5.01	5.17	6.13	3.51	3.61	2.76	3.39
'Ccbe1'	0.15	0.13	0.19	0.22	0.07	0.21	0.11	0.04	0.04	0.09	0.14	0.04	0.07	0.01	0.01	0.02	0.05	0.06	0.03
'Ccdc116'	0.55	0.4	0.32	1.59	2.04	1.64	2.22	0.49	0.81	0.49	0.56	0.68	0.44	0.25	0.38	0.6	0.45	0.48	0.3
'Ccdc141'	0.09	0.12	0.07	0.15	0.09	0.07	0.09	0.16	0.04	0.02	0.06	0.06	0.09	0.1	0.12	0	0.02	0.01	0.04
'Ccdc146'	0.06	0.09	0.13	0	0	0.03	0.05	0.02	0	0.07	0.03	0.05	0.07	0.07	0.1	0.1	0.09	0.06	0.02
'Ccdc151'	0.29	0.07	0.15	0.12	0	0.04	0.08	0	0	0	0	0	0	0.03	0	0.07	0	0.06	0
'Ccdc157'	1.28	1.31	1.09	1.06	0.8	0.71	0.82	0.97	0.43	0.7	0.76	1.75	1.31	1.08	1.61	0.44	0.52	0.45	0.76
'Ccdc168'	0.05	0.06	0.05	0.06	0.08	0.08	0.05	0.05	0.06	0.05	0.02	0.09	0.1	0.08	0.06	0.02	0.03	0.03	0.04
'Ccdc17'	1.66	1.41	0.91	0.37	0.59	1.08	0.77	0.82	0.65	1.03	1.16	0.64	1.28	0.69	1.31	0.87	1.18	0.91	1.25
'Ccdc173'	0.56	0.73	0.67	1.12	0.89	0.9	1.21	0.88	1.14	1.11	1.14	0.81	0.57	0.58	1.01	0.19	0.21	0.33	0.21
'Ccdc189'	5.59	4.57	5.82	1.62	1.38	2.05	1.64	2.58	2.04	2.41	2.69	6.08	5.7	6.03	6.19	5.51	5.03	4.35	4.77
'Ccdc190'	0.37	0.15	0.1	0	0	0	0.08	0.06	0	0.07	0.06	0	0	0	0.06	0	0	0	0
'Ccdc40'	0.55	0.34	0.31	1.5	1.36	1.22	1.62	0.44	0.68	0.64	0.57	0.21	0.18	0.12	0.21	0.12	0.08	0.06	0.14
'Ccdc63'	0.87	0.79	0.78	0.17	0.05	0.42	0.48	0.28	0.39	0.21	0.25	1.14	1.08	1.21	0.96	1.56	1.67	1.36	1.5
'Ccdc68'	0.38	0.48	0.39	0	0	0.19	0.12	0.27	0.06	0.06	0.21	0.56	0.5	0.23	0.52	0.14	0.17	0.09	0
'Ccdc74a'	0.47	0.8	0.5	0.15	0.18	0.33	0.23	0.34	0	0.22	0.25	1.18	0.92	0.69	0.77	0.23	0.24	0.22	0.23
'Ccdc80'	1.06	0.99	0.72	0.56	0.46	0.43	0.65	1.17	0.71	0.92	0.96	1.18	1.14	1.16	0.82	1.45	1.07	0.98	1.19
'Ccdc85c'	0.44	0.31	0.27	0.73	0.69	0.91	0.85	0.3	0.42	0.35	0.24	0.16	0.1	0.11	0.13	0.01	0.09	0.11	0.07
'Ccdc92'	1.28	1.13	0.64	0.47	0.68	0.35	0.88	0.68	0.25	0.54	0.24	0.53	0.44	0.37	0.55	0.2	0.16	0.3	0.09
'Ccdc92b'	5.24	4.53	4.28	1.01	0.39	0.31	0.42	1.34	0.69	0.42	0.81	4.03	5.76	4.64	5.78	1.58	1.03	0.61	1.09
'Ccdc9b'	0.59	0.64	0.46	0.37	0.37	0.36	0.5	0.23	0.34	0.17	0.28	0.41	0.28	0.25	0.27	0.17	0.16	0.16	0.19
'Ccl2'	0.67	1.02	0.42	1.12	1.3	0.61	0.72	0.53	0.69	0.7	0.54	4.71	1.76	1.2	5.69	0.45	0.83	0.11	1.15
'Ccl3'	7.78	6.18	5.82	3.18	8.08	2.99	3.28	3.83	6.12	5.08	4.45	8.09	3.06	3.37	9.98	3.03	2.89	4.49	5.94
'Ccl4'	2.89	5.96	6.39	2.37	5.11	3.43	4.66	4.98	3.84	3.13	2.65	5.61	2.27	3.79	4.91	0.68	0.41	0.83	1.74
'Ccl5'	68.42	90.16	76.45	30.61	40.25	31.71	36.06	23.81	11.63	15.09	10.14	17.95	5.86	3.68	14.6	7.12	3.29	5.31	3.12
'Ccl6'	202.03	207.52	242.37	76.82	70.02	73.82	65.03	55.68	61.68	56.64	50.2	63.74	82.35	88.29	68.18	152.91	149.45	129	151.68
'Ccm2'	77.25	78.97	66.1	54.47	58.84	54.79	54.09	54.35	56.75	55.68	54.19	45.67	42.16	39.94	45.15	48.82	50.2	48.24	46.15
'Ccn1'	0.9	0.47	0.65	0.45	0.25	0.27	0.38	0.19	0.36	0.37	0.28	0.6	0.71	0.26	0.85	0.3	0.25	0.34	0.52
'Ccn2'	1.32	0.58	1.09	0.6	0.65	0.47	0.56	0.57	0.36	0.87	0.68	1.45	0.99	0.8	1.39	0.51	0.4	0.41	0.56
'Ccn5'	2.61	1.15	0.94	0.57	0.69	0.57	0.64	0.64	0.47	0.38	0.88	1.44	1.18	1.02	0.79	1.35	0.94	1.52	0.9
'Ccnd1'	6.6	6.15	4.72	12.98	12.09	14.06	12.62	3.82	5.24	3.81	2.79	4.18	2.46	2.09	3.78	1.03	1.33	0.99	1.42
'Ccnd2'	9.93	10.19	9.84	27.85	28.02	31.58	27.72	8.66	12.05	10.69	7.87	4.83	3.01	3.21	4.31	2.34	2.05	1.76	2.35
'Ccndbp1'	102.37	91.68	119.1	50.7	49.52	41.97	44.38	54.84	50.36	50.07	56.48	83.62	89.7	80.99	92.44	74.12	73.98	66.07	76.01
'Ccno'	14.54	11.75	17.1	3.75	4.95	5.06	4.54	10.57	8.96	7.9	11.45	17.87	15.69	16.36	15.7	20.9	19.53	19.44	23.07
'Ccpg1'	74.96	79.62	79.05	29.64	34.17	32.78	36.06	52.33	49.38	50.98	53.47	61.48	79.38	78.41	74.93	124.08	124.66	103.93	114.55
'Ccr1'	64.59	56	66.82	30.37	25.69	35.5	33.27	46.9	38.99	43.32	48	49.51	57.11	61.49	55.19	88.18	79.23	71.05	90.39
'Ccr1l1'	0.28	0.28	0.2	0.38	0.31	0.25	0.28	0.32	0.22	0.08	0.18	0.03	0	0.03	0.13	0	0.06	0.03	0.03
'Ccr3'	9.57	9.44	8.73	6.87	4.12	4.25	6.02	3.13	3.27	3.38	2.85	0.72	1.32	1.11	1.01	0.76	0.79	0.65	0.83
'Ccr4'	0.23	0.09	0.17	0.11	0.03	0.09	0.06	0.03	0.03	0	0.05	0.04	0	0	0	0.05	0	0	0.04
'Ccr6'	2.72	3.66	2.1	0.06	0.16	0.26	0.4	0.07	0.05	0.14	0.07	0.06	0.07	0.06	0.05	0.04	0.1	0.06	0.02
'Ccr7'	16.48	17.62	25.92	3.53	3.32	2.24	2.75	1.6	1.25	1.13	1.22	0.79	0.48	0.62	0.8	0.24	0.06	0.07	0.25
'Ccr9'	2.87	2.73	3.05	2.17	2.57	2.28	2.24	1.7	1.43	1.52	1.31	1.27	0.78	0.66	1.43	0.39	0.44	0.42	0.41
'Ccrl2'	5.02	3.69	5.35	2.67	2.35	3.04	2.25	3.23	2.33	2.22	2.31	7.06	6.62	4.45	6.71	2.22	2.66	1.28	1.97
'Cd101'	10.78	13.86	14.55	0.5	0.68	0.6	0.44	1.06	0.95	1.07	0.85	4.78	5.2	6.1	4.92	14.36	14.11	12.08	13.08
'Cd163'	12.12	10.95	11.14	9.07	5.57	6.18	8.26	4.77	4.03	4.12	4.99	0.7	1.66	0.98	0.96	0.88	0.97	0.78	1.03
'Cd163l1'	0.17	0.24	0.19	0.35	0.59	0.29	0.35	0.02	0.2	0.18	0.04	0.04	0.07	0.02	0.06	0	0.02	0.03	0
'Cd177'	509.29	549.71	483.66	174.9	197.4	214.98	239.78	612.51	472.75	530.45	642.63	627.4	797.98	801.37	738.28	1007.32	991.3	931.08	935.21
'Cd19'	168.39	174.75	153.12	16	16.91	15.58	16.27	6.07	5.3	5.42	4.34	11.81	7.94	9.93	12.23	2.84	1.83	1.23	1.86
'Cd2'	45.21	46.71	42.56	9.11	9.04	5.73	7.7	2.54	1.81	2.18	2.67	2.71	0.79	1.25	1.86	1.42	0.94	1.33	1.2
'Cd200'	4.17	4.37	3.52	1.36	1.25	1.26	1.37	0.6	0.57	0.63	0.73	0.88	0.63	0.4	0.55	0.4	0.11	0.35	0.54
'Cd200r3'	4.57	4.89	5.45	3.86	5.9	4.99	3.91	2.79	3.67	3.29	3.41	2.11	2.89	1.85	2.9	1.02	1.22	0.74	0.8
'Cd209a'	16.74	23.06	14.96	16.42	16.02	17.82	17.47	4.07	4.47	5.18	3	5.87	5.1	4.9	5.72	2.93	2.19	1.99	1.8
'Cd209c'	6.31	7.2	4.7	3.45	3.07	3.07	2.98	3.32	3.23	2.7	3.44	6.36	5.44	5.14	8	3.32	3.55	2.65	3.92
'Cd209d'	7.19	7.74	6.42	3.13	5.65	7.06	4.02	1.59	1.87	1.63	1.16	0.78	1.49	1.69	1.04	0.8	0.89	0.38	0.94
'Cd209f'	8.45	5.88	7.34	5.57	3.75	2.22	3.3	1.03	1.04	1.04	1.02	0.14	0.51	0.2	0.23	0.22	0.22	0.21	0
'Cd209g'	1.99	1.8	1.35	0.94	0.66	0.31	0.84	0.25	0.18	0	0.09	0	0	0	0	0.07	0.14	0	0.12
'Cd22'	33.64	39.11	31.87	4.75	4.75	4.57	4	2.17	2.72	2.14	2.12	1.87	1.29	1.3	1.92	0.86	0.51	0.5	0.56
'Cd247'	6.07	6.78	6.46	5.2	4.53	4.32	5.31	1.98	2.91	2.57	1.76	1.19	0.74	1.78	2.22	1.26	1.4	1.15	0.84
'Cd248'	0.23	0.1	0.09	0.19	0.16	0.1	0.1	0.06	0.03	0	0.03	0.1	0.07	0.07	0.13	0	0	0	0
'Cd24a'	931.37	875.77	853.43	472.83	442.46	439.69	363.76	571.22	452.98	438.3	483.58	900.58	1205.91	1198.24	1249.82	811.55	751.12	599.04	710.36
'Cd274'	3.82	2.91	3.63	3.72	3.6	3.12	3.96	2.7	2.8	2.69	2.19	7.29	2.8	1.77	6.88	1.39	1.68	1.2	1.36
'Cd28'	1.17	1.13	1.19	1.82	1.74	1.37	1.27	1.4	1.83	1.19	0.97	0.42	0.49	0.43	0.41	0.34	0.4	0.31	0.24
'Cd300c'	8.15	5.99	6.01	7.9	7.15	8.59	8.16	3.69	4.27	5.21	3.13	5.5	3.16	2.21	4.7	1.66	0.89	1.07	1.06
'Cd300c2'	27.47	33.02	30.85	15.09	12.15	14.21	13.34	17.69	17	16.85	18.71	23.66	25.39	23.42	22.49	38.36	44.79	35.98	40.06
'Cd300e'	1.47	2.06	1.3	0.38	0.53	0.56	0.35	0.16	0.13	0.38	0.12	0.1	0.3	0.14	0.11	0.24	0.34	0.26	0.31
'Cd300lb'	51.89	50.48	56.98	16.49	19.03	15.64	15.31	25.15	25.86	24.22	23.2	40.1	43.26	47.6	37.73	71.92	61.51	58.5	64.13
'Cd300ld'	21.11	24.11	27.97	2.07	2.06	2.15	2.43	3.59	3.96	3.05	3.55	6.96	11.1	11.13	8.22	22.62	19.62	16.96	19.83
'Cd300ld3'	5.13	8.86	5.87	1.38	1.22	1.09	0.89	2.09	0.84	1.42	1.06	0.21	1.64	1.39	0.86	0.76	0.79	0.7	1.24
'Cd300ld4'	0.43	1.65	0.72	0.91	0.65	0.23	0.16	0	0	0	0.31	0.26	0	0.2	0	0	0	0	0
'Cd300ld5'	1.89	0.84	4.09	1.72	0.94	0.9	1.48	0	0.74	0.18	0.85	0.81	0.2	0	0	0	0	0	0
'Cd300lf'	77.68	78.29	69.81	24.28	23.75	34.86	29.6	68.41	55.43	58.14	71.19	129.17	115.61	119.59	107.16	159.77	152.07	151.15	161.06
'Cd33'	55.6	58.35	55.81	10.36	12.34	11.94	12.53	19.96	17.26	17.91	24.01	52.58	67.83	83.96	63.58	112.85	108.87	92.05	98.22
'Cd34'	16.9	17.55	13.12	74.79	79.86	74.84	68.55	27.67	37.16	32.8	27.01	9.75	9.37	9.44	8.29	4.42	3.33	4.28	4.45
'Cd36'	28.55	24.3	29.78	8.33	5.67	5	4.97	7.31	4	3.91	6.37	16.69	28.44	23.76	29.45	6.5	6.32	4.12	6.35
'Cd37'	289.92	307.78	253.13	174.64	178.44	171.65	188.29	188.11	175.97	188.84	192.48	173.88	160.39	163.67	151.02	205.95	219.19	219.48	205
'Cd38'	24.23	23.44	21.53	4.58	3.67	5.65	3.66	10.82	8.18	8.9	11.79	3.19	3.51	2.63	3.35	2.78	3.25	3.64	3.42
'Cd3d'	9.48	10.49	11.08	4.22	5.8	2.53	4.97	2.44	1.76	2.4	1.79	4.33	3.82	4.17	3.92	4.56	4.47	4.37	4.34
'Cd3e'	3.79	4.26	4.55	3.29	3.82	2.06	3.79	1.5	1.26	1.1	0.87	0.55	0.29	0.53	0.76	0.84	0.46	0.46	0.74
'Cd3g'	11.79	11.09	12.71	7.33	6.95	5.74	6.06	4.17	3.18	2.64	1.98	3.55	1.39	1.15	1.52	2.44	1.38	1.78	1.54
'Cd4'	5.39	5.77	4.51	4.61	3.67	3.23	4.68	2.54	2.57	2.56	2.57	1.93	1.33	1.38	1.61	0.77	0.86	0.77	0.94
'Cd40'	13.26	13.4	10.84	3.67	2.61	3.07	2.64	2.67	3.93	2.54	1.83	4.78	1.79	1.5	5.15	0.64	0.31	0.47	0.6
'Cd46'	1.91	1.3	1.55	1.01	0.81	1.22	1.06	1.44	1.1	0.77	1.07	1.57	1.73	1.48	1.91	2.1	1.77	1.71	1.81
'Cd5'	2.06	2.25	2.93	1.87	1.55	1.73	1.65	1.21	0.83	1.11	0.73	0.2	0.32	0.13	0.23	0.19	0.18	0.12	0.12
'Cd52'	1456.75	1557.23	1465.74	1009.89	1011.26	941.68	1007.22	1372.32	1202.66	1274.21	1222.98	1884.76	1713.76	1840.14	1721.93	2245.55	2280.72	2220.79	2233.24
'Cd55'	30.66	31.27	29.28	8.07	9.53	8.03	9.06	6.42	5.78	6.78	7.14	14.3	16.97	18.39	18.8	20	18.74	16.48	18.1
'Cd59a'	5.16	5.27	5.8	3.01	2.61	2.74	1.72	3.48	1.82	2.17	2.06	3.32	4.9	4.51	5.45	1.78	1.17	0.82	1.35
'Cd59b'	0.82	0.69	0.43	0.15	0.05	0.26	0.48	0.48	0.13	0.26	0.1	0.25	0.45	0.63	0.54	0.23	0.19	0.35	0.17
'Cd5l'	34.89	32.38	29.56	38.26	22.08	25.55	31.48	22.07	17.46	17.69	20.73	4.28	5.51	5.12	5.12	2.78	2.84	2.22	3.13
'Cd6'	1.97	2.41	2.97	1.91	2.08	1.93	2.52	0.72	1.15	0.88	0.83	0.96	0.53	0.6	0.74	0.63	0.81	0.72	0.72
'Cd69'	11.43	11.21	15.47	20.78	24.68	23.73	22.51	15.59	15.94	14.22	14.6	16.23	7.77	5.77	16.37	5.53	4.04	3.88	3.77
'Cd7'	26.35	29.57	25.49	42.63	43.35	43.28	38.49	26	29.47	27.16	23.45	16.01	12.62	12.12	15.71	7.29	3.98	5.71	5.94
'Cd72'	197.91	184.21	169	19.17	20.23	15.83	16.76	7.93	9.43	8.09	6.41	12.63	7.36	9.85	11.27	4.58	2.44	2.33	4.05
'Cd74'	880.48	983.59	865.59	234.66	229.37	221.88	217.27	136.82	132.83	127.67	110.24	136.99	70.62	56.2	100.84	44.94	44.17	35.26	45.52
'Cd79a'	609.61	682.46	535.57	70.64	60.59	55.72	59.1	18.22	20.34	21.17	15.75	26.34	18.26	20.46	33.68	8.11	5.63	3.82	5.97
'Cd79b'	405.35	417.86	355.65	48.65	47.48	45.1	46.77	24.81	28.63	29.03	22.29	18.22	16.19	21.52	27.31	9.53	6.41	7.48	7.03
'Cd80'	3.2	3.6	3.24	3.29	2.91	2.5	3.08	3.71	2.39	3.16	3.18	3.25	3.2	3.7	3.61	4.41	4.11	3.98	4.52
'Cd82'	117.05	121.68	107.25	68.15	59.91	60.36	61.92	72.46	62.59	61.3	67.69	106.91	109.4	112.01	116.27	107.45	101.71	95.48	100.21
'Cd83'	11.68	10.74	19.65	2.64	1.81	2.16	1.55	2.36	2.04	2.21	2.34	1.28	0.88	0.85	1.08	0.4	0.58	0.32	0.58
'Cd84'	69.38	67.48	68.88	39.78	36.65	30.23	36.19	37.37	39.65	36.81	37.79	55.06	54.77	59.04	53.57	82.5	83.56	75.67	74.97
'Cd8a'	5.9	5.82	7.56	3.94	4.02	2.77	2.98	2.23	1.93	1.47	1.6	1.89	0.99	1.04	1.93	0.83	0.59	0.64	0.78
'Cd8b1'	7.25	8.33	8.49	4.23	4.41	1.75	3.65	1.25	0.88	1.55	0.81	0.49	0.38	0.14	0.69	0.24	0.09	0.32	0.23
'Cd9'	199.45	193.45	177.6	126.27	115.84	105.79	115.9	140.99	127.5	140.8	154.35	221.28	224.93	231.8	210.14	285.66	289.75	279.16	279.39
'Cd96'	2	2.4	1.75	3.61	3.42	3.02	2.6	1.07	1.11	0.93	1.02	0.4	0.3	0.3	0.59	0.24	0.09	0.14	0.37
'Cdc25b'	75.26	75.3	72.79	34.29	31.22	32.59	26.62	45.38	33.5	31.88	36.11	68.1	82.93	76.53	92.99	31.61	27.13	24.59	28.32
'Cdc42bpa'	1.3	1.29	1.12	1.5	1.49	1.38	1.12	0.96	0.84	0.84	1.06	0.82	1.16	0.94	0.93	0.39	0.37	0.31	0.35
'Cdc42ep1'	0.72	0.57	0.31	0.97	0.45	0.34	0.65	0.27	0.25	0.28	0.06	0.41	0.42	0.22	0.16	0.2	0.33	0.24	0.24
'Cdc42ep2'	9.12	7.72	8.42	4.49	3.04	3.86	3.31	3.32	2.34	2.84	3.79	4.73	5.87	6.89	4.21	8.73	8.85	6.52	6.71
'Cdh1'	3.66	3.3	2.77	3.23	3.15	2.98	3.42	1.57	1.92	1.78	1.49	1.33	0.96	1.16	1.74	0.67	0.41	0.39	0.5
'Cdh17'	0.17	0.25	0.19	0.04	0.05	0.08	0.05	0	0	0.02	0	0	0.04	0	0	0	0	0	0
'Cdh2'	0.58	0.18	0.32	0.91	0.33	0.39	0.52	0.16	0.26	0.15	0.33	0.18	0.23	0.09	0.13	0.07	0.14	0.14	0.14
'Cdh23'	0.83	0.91	0.6	0.24	0.06	0.18	0.19	0.61	0.32	0.4	0.45	0.96	0.9	0.9	0.95	1.16	1.07	1.4	0.95
'Cdkl1'	2.39	2.08	2.51	1.07	0.39	0.36	0.47	0.85	0.35	0.18	0.37	2.36	2.83	2.51	2.79	0.9	0.84	0.39	0.75
'Cdkn1b'	53.96	49.44	60.35	39.93	38.32	40.19	36.78	61.2	52.07	52.81	52.51	64.66	72.36	64.79	64.21	62.55	61.49	52.57	62.06
'Cdkn2d'	148.48	146.68	114.07	104.96	96.14	109.92	100.34	170.11	149.86	152.57	169.9	177.39	183.48	188.62	193.88	168.59	161.84	158.09	175.69
'Cdr2'	83.35	68.06	89.89	11.21	9.56	7.68	8.54	15.54	8.47	7.35	11.43	49.07	68.03	58.93	70.71	21.93	20.9	13.74	21.49
'Cds2'	34.7	37.25	35.68	20.58	19.36	18.83	18.75	25.52	24.73	24.9	25.37	28.12	30.83	33.78	29.17	43.67	41.36	36.24	40.23
'Ceacam10'	50.73	49.96	42.64	3.5	4.45	4.28	4.46	28.64	21.66	20.41	31	62.4	89.71	94.27	73.61	140.5	136.51	131.28	124.74
Cebpa'	30.04	34.35	28.67	16.79	17.14	15.17	16.48	21.32	20.36	21.56	21.23	27.06	30.2	34.89	26.64	47.07	41.31	40.7	40.5
'Cecr2'	22.6	20.6	17.81	2.44	2.33	2.23	1.98	1.37	1.39	1.23	0.98	1.99	1.86	1.76	2.78	0.44	0.24	0.26	0.39
'Cela1'	15.41	18.16	13.79	13.4	9.92	8.67	12.15	8.14	6.05	4.21	7.54	8.73	11.07	7.79	9.65	3.32	3.8	3.26	3.82
'Celsr2'	0.53	0.65	0.53	0.32	0.27	0.26	0.27	0.14	0.16	0.19	0.05	0.1	0.1	0.04	0.06	0.06	0.05	0.05	0.05
'Cenpv'	8.67	9.89	8.67	8.52	9.89	8.33	8.66	7.1	6.33	4.63	5.86	3.27	3.87	2.8	3.4	2.02	1.51	1.88	2.05
'Cep170b'	0.49	0.51	0.41	0.71	0.64	0.82	0.69	0.38	0.5	0.54	0.34	0.19	0.13	0.14	0.25	0.13	0.09	0.13	0.09
'Cep290'	1.08	1.35	1.01	1.69	1.6	2.04	1.4	1.59	1.63	1.6	1.31	1.45	1.54	1.46	1.9	0.79	0.57	0.58	0.68
'Cep295nl'	0.27	0.19	0.18	0.05	0.14	0	0	0.09	0	0	0	0.15	0.18	0.22	0.15	0.23	0.21	0.14	0.11
'Cep76'	11.55	10.16	9.45	13.71	13.34	13.52	12.96	13.66	13.7	11.24	11.96	14.43	16.95	16.31	18.78	7.47	6.91	6.96	7.29
'Cercam'	5.85	5.2	4.27	9.35	7.4	8.28	6.85	5.3	6.85	5.64	5.27	5.2	6.44	5.39	5.98	2.01	1.95	1.89	2.17
'Cerk'	52.03	48.49	43.16	34.45	34.77	36.35	35.49	28.84	33.25	31.97	28.68	14.15	14.26	14.42	15.45	12.36	11.21	12.5	11.16
'Cers4'	3.42	3.07	3.15	1.98	2.14	2.41	2.1	1.1	1.34	1.37	1.04	0.96	0.73	0.43	0.54	0.51	0.42	0.51	0.57
'Ces1d'	2.77	2.63	2.86	0.25	0.82	0.28	0.48	0.68	0.42	0.55	0.29	1.9	1.81	2.28	2.11	1.98	1.62	1.35	1.25
'Ces2g'	25.56	26.15	24.39	24.2	21.23	21.41	16.75	19.7	12.3	9.67	13.16	32.73	39.09	32.87	36.81	10.03	10.51	8.3	10.96
'Cetn4'	2.1	1.22	1.33	2.33	1.34	1.52	1.15	1.41	1.28	1.12	1.26	2.18	2.57	2.12	2.68	0.53	0.56	0.78	0.84
'Cfap53'	3.7	3.44	3.37	1.06	1.04	1.2	1.18	1.09	1.19	0.86	1.1	1.32	1.43	1.3	1.64	1.2	0.9	0.8	1.04
'Cfb'	2.09	1.93	1.71	3.72	2.59	2.5	3.15	2.76	2.49	2.93	2.22	12.65	3.66	2.8	10.08	0.97	1.37	1.09	1.07
'Cgn'	0.25	0.44	0.28	0.03	0.02	0.02	0.03	0.06	0	0.06	0.07	0.29	0.26	0.3	0.4	0.1	0.02	0.06	0.06
'Chac2'	17.15	15.11	19.14	10.21	9.65	8.86	8.64	10.48	7.51	7.07	9.31	31.15	31.31	28.8	34.78	15.66	12.58	11.58	14.14
'Chchd10'	56.97	56.51	45.3	20.69	17.94	18.81	18.65	9.66	12.15	10.77	9.98	9.26	7.18	8.57	10.88	4.01	2.93	2.61	2.95
'Chd3'	12.24	13.33	10.79	13.31	13.61	12.78	12.24	8.71	8.79	8.42	7.75	4.21	4.36	4.68	4.69	2.56	1.99	2.28	2.71
'Chil1'	215.42	212.96	195.85	49.64	55.26	59.1	64.41	190.89	142.82	150.07	187.07	278.63	302.08	330.57	296.66	453.27	453.77	430.86	427.64
'Chil3'	2334.39	2314.44	2316.33	1574.01	1532.82	1660.6	2249.07	3205.89	2498.15	2959.08	2879.31	4282.7	4890.43	5231.21	4382.58	6789.78	7399.5	6613.98	6754.71
'Chil5'	11.7	12.84	10.3	1.07	1.38	1.1	1.47	3.47	2.99	1.78	4.08	17.38	19.9	23.25	17.76	31.6	25.7	25.27	27.9
'Chp2'	5.83	4.52	5.58	1.94	1.83	1.07	2.11	2.32	1.38	1.14	2.12	0.54	1.09	1.22	1	0.67	0.49	0.37	0.43
'Chpf'	1.36	1.86	1.2	1.43	0.85	0.96	1	0.61	0.67	0.7	0.69	0.39	0.28	0.29	0.29	0.22	0.3	0.15	0.19
'Chrdl1'	1.76	1.04	1.25	2.16	0.97	1.23	1.64	0.28	0.32	0.35	0.46	0.17	0.1	0.09	0.06	0.07	0.14	0.1	0.14
'Chrm1'	0.16	0.18	0.13	0.11	0.14	0.04	0.06	0.11	0.09	0.05	0.14	0.11	0.11	0.13	0.15	0.21	0.15	0.16	0.19
'Chrm3'	1.48	1.41	1.66	0.13	0.13	0.08	0.17	0.3	0.25	0.37	0.31	0.56	1.03	0.96	0.68	1.34	1.17	0.95	1.06
'Chrnb1'	2.6	2.21	1.84	1.42	1.14	1.04	1	0.69	0.91	0.71	0.97	1.4	0.42	0.51	0.83	0.54	0.41	0.32	0.41
'Chst10'	5.38	5.71	5.57	1.49	1.3	0.92	0.8	1.59	0.86	0.47	0.61	2.41	3.76	2.78	4.39	0.78	0.55	0.5	0.78
'Chst15'	20.25	21.52	19.43	8.93	9.86	8.6	9.06	9.53	8.23	8.45	8.41	12.15	13.92	14.2	12.6	19.26	18.77	16.95	17.9
'Chst3'	38.28	40.94	37.67	2.51	2.31	2.32	2.2	1.18	1.15	1.19	0.84	2.12	1.5	2.17	2.94	0.6	0.51	0.28	0.53
'Chst7'	0.37	0.49	0.28	0.3	0.3	0.28	0.31	0.07	0.11	0.19	0.25	0.03	0.09	0.06	0.03	0	0.06	0.08	0.11
'Cib2'	11.32	9.95	11.68	7.84	7.08	8.12	8.93	14.78	11.21	13.52	15.88	17.25	15.52	18.67	14.72	20.22	21.6	20.88	18.93
'Cib3'	0.8	0.49	0.76	0	0	0.22	0.21	0	0	0	0.2	0.16	0	0.63	0.49	0.38	0	0.31	0.3
'Ciita'	5.39	6.93	4.53	1.39	1.33	1.39	1.35	1.28	1.14	1.04	0.8	0.9	0.56	0.44	0.75	0.38	0.25	0.26	0.38
'Cir1'	29.45	25.9	29.71	17.79	19.19	19.76	17.91	23.34	23.81	23.86	21.1	23.36	25.79	22.14	29.06	16.81	18.45	14.6	19.74
'Cited4'	8.3	7.99	7.62	9.42	8.33	8.25	8.01	7.69	6.54	5.82	6.2	5.5	5.89	4.07	6.32	1.54	1.82	2.07	1.28
'Ckb'	20.82	17.84	14.68	16.56	11.56	11.85	13.65	6.42	6.91	7.9	6.96	4.44	3.65	2.46	4.26	2.75	1.98	2.36	2.44
'Clba1'	0.57	0.47	0.5	0.96	0.81	1.04	1.09	0.37	0.35	0.52	0.42	0.25	0.35	0.35	0.29	0.32	0.16	0.31	0.26
'Clca3a1'	2.75	2.04	2.29	5.22	3.47	3.57	3.56	4.09	2.35	2.42	3.38	9.18	5.86	2.42	9.58	1.48	1.78	1.9	2.19
'Clcf1'	18.32	17.19	17.16	7.68	8.33	6.16	7.02	3.13	4.28	3.74	2.89	3.58	2.36	2.39	3.75	1.1	1.26	0.97	1.09
'Clcn2'	2.35	2.25	2.24	2.56	2.26	1.79	1.42	2.68	1.32	1.59	1.37	5.14	3.93	3.53	5.51	1.23	1.04	0.88	1.21
'Clcn3'	18.95	16.72	16.94	14.44	13.12	15.21	13.57	15.22	13.11	12.45	12.49	23.75	27.06	22.66	29.46	12.28	11.09	8.52	10.49
'Cldn1'	9.16	7.06	7.8	4.97	4.9	5.29	5.62	4.64	4.49	4.13	5.04	17.03	19.49	19.26	16.72	18.01	15.5	11.61	16.36
'Cldn10'	2.54	1.96	2.66	0.71	0.9	0.24	1.06	0.73	0.22	0.99	0.81	0.71	0.82	0.14	0.82	0	0.41	0.2	0.08
'Cldn13'	95.48	94.1	91.75	33.83	31.74	19.95	18.21	38.79	14.38	15.61	20.65	101.53	137.22	116.54	141.31	30.24	27.53	23.53	31.73
'Cldn34c1'	0.96	0.97	0.94	1.3	1.07	0.93	1.13	0.84	1	0.83	0.74	0.85	0.78	1.17	0.99	0.36	0.3	0.48	0.34
'Cldn4'	0.42	0.27	0.04	0	0.1	0.1	0.05	0.04	0.05	0.09	0.14	0.04	0	0	0.04	0.04	0	0	0
'Cldn5'	1.8	1.82	1.48	2.02	1.69	1.37	0.92	0.78	1	1.01	1.29	0.57	1.15	0.55	0.37	0.36	0.47	0.53	0.72
'Clec14a'	0.38	0.33	0.35	0.41	0.12	0.05	0.16	0.08	0.1	0.1	0.11	0.12	0.24	0.12	0.07	0.09	0.16	0.11	0.18
'Clec4b1'	9.9	9.52	5.74	8.51	7.8	8.05	10.76	4.22	3.41	5.42	3.1	2.58	3.43	2.27	2.14	2.85	2.24	2.71	2.78
'Clec4d'	68.16	71.02	80.56	6.12	6.23	5.33	6.99	4.85	4.17	4.76	5.8	20.22	22.49	23.68	16.76	56.04	51.89	39.29	61.97
'Clec4e'	32.55	27.88	47.56	14.78	12.95	17.32	15.34	21.36	18.97	21.13	24.63	23.01	33.39	33.7	28.76	48.72	44.34	36.57	56.87
'Clec4f'	0.08	0.31	0.13	0.07	0.21	0	0.14	0.19	0.1	0.07	0.07	0.16	0.08	0.11	0.2	0.03	0	0	0
'Clec4n'	3.91	3.46	3.56	7.67	4.91	5.66	5.57	3.35	2.58	2.75	3.28	1.38	1	1.06	0.74	0.74	1.2	1.25	0.73
'Clgn'	0.51	0.36	0.54	0.83	0.69	0.64	0.88	0.6	0.27	0.39	0.31	0.72	1.22	1.02	1.18	0.34	0.28	0.23	0.12
'Clic5'	0.15	0.24	0.24	0.29	0.45	0.36	0.26	0.28	0.27	0.15	0.26	0.21	0.13	0.19	0.33	0.05	0.1	0.09	0.1
'Clic6'	0.02	0	0.03	0.1	0.06	0.02	0.08	0	0	0	0	0	0.02	0	0	0	0	0	0
'Cln3'	44.12	46.54	42.27	34.61	29.15	34.53	30.78	40.63	37	40.53	41.53	71.72	57.25	66.83	50.94	85.08	81.92	79.84	81.32
'Clstn3'	1.21	1.21	0.88	3.22	3.28	2.43	2.6	1.87	2.23	2	1.67	0.92	0.87	0.49	0.78	0.37	0.22	0.3	0.35
'Clybl'	8.6	7.93	7.4	16.77	16.08	14.64	14.63	9.96	10.49	11.11	12.37	6.3	5.98	4.48	6.34	2.54	2.17	2.39	2.39
'Cmas'	121.83	98.86	122.56	83.85	80.57	83.5	81.9	96.33	90.67	90.66	84.75	97.45	121.94	104.91	120.09	63.53	60.52	50.16	63.33
'Cmbl'	5.31	6.14	4.57	5.46	3.57	4.23	5.45	1.4	1.83	2.43	1.53	0.35	0.8	0.93	0.22	0.42	0.73	0.61	0.8
'Cmtm6'	87.82	84.96	81.29	62.19	58.72	63.55	62.31	68.16	70.79	69.57	67.34	63.64	75.16	82.6	70.94	110.45	99.88	91.22	97.1
'Cmya5'	0.14	0.11	0.11	0.14	0.1	0.09	0.1	0.02	0.06	0.05	0.04	0.03	0.01	0	0.02	0.02	0	0.02	0.01
'Cnga1'	0.18	0.21	0.24	0.12	0.1	0.07	0.06	0.06	0.03	0.06	0.06	0.03	0	0.02	0.03	0	0	0	0.05
'Cnn3'	32.46	34.26	31.25	39.48	39.19	36.05	32.23	14.38	19.11	16.27	12.64	8.19	6.61	7.95	8.21	4.23	2.74	2.83	3.13
'Cnnm1'	0.12	0.12	0.15	0.16	0.09	0.15	0.09	0.04	0.04	0.16	0.1	0.01	0.04	0.04	0.05	0.04	0	0.01	0.05
'Cnp'	121.58	120.08	101.35	38.76	38.2	36.91	39.47	23.95	27.47	24.86	22.39	19.3	16.27	14.19	19.63	10.43	8.61	9.08	9.49
'Cnr2'	16.92	18.25	17.95	11.33	10.24	9.37	9.57	10.97	11.53	12.51	12.27	11.75	14.15	13.85	11.9	19.28	17.83	15.71	15.83
'Cnrip1'	1.66	1.51	1.59	1.45	1.93	1.46	1	0.71	0.64	0.8	0.68	0.44	0.17	0.34	0.36	0.3	0.12	0.29	0.2
'Cntn2'	0.01	0.02	0.03	0	0	0	0	0	0	0	0	0	0	0	0	0.01	0	0	0
'Cobll1'	3.52	3.65	2.92	1.77	2.37	2.38	1.95	0.92	1.42	1.4	0.71	0.68	0.36	0.61	0.53	0.38	0.43	0.38	0.33
'Col11a1'	0.13	0.15	0.06	0.17	0.08	0.16	0.12	0.06	0.02	0.13	0.02	0.01	0.05	0.01	0.01	0.05	0.01	0.02	0.01
'Col14a1'	1.87	1.59	1.53	1.26	0.48	0.59	1.17	0.41	0.35	0.54	0.48	0.09	0.21	0.18	0.16	0.14	0.18	0.08	0.2
'Col15a1'	0.1	0.18	0.09	0.06	0.02	0.07	0.11	0.07	0.08	0.05	0.06	0.13	0.04	0.05	0.08	0.06	0.08	0.12	0.13
'Col16a1'	0.31	0.3	0.27	0.46	0.51	0.32	0.44	0.26	0.17	0.24	0.18	0.2	0.13	0.05	0.1	0.13	0.08	0.09	0.1
'Col1a2'	6.94	5.12	5.45	10.78	4.33	6.53	8.6	3.27	2.3	3.13	3.35	2.75	2.36	1.56	2.59	1.53	1.49	1.54	1.85
'Col23a1'	0.33	0.31	0.17	0.51	0.17	0.36	0.34	0.15	0.19	0.14	0.06	0.13	0.21	0.14	0.08	0.08	0.08	0.08	0.02
'Col25a1'	0.12	0.09	0.11	0.05	0	0	0.01	0.01	0.01	0.02	0	0.01	0.02	0	0	0	0.01	0	0.01
'Col27a1'	3.33	2.79	2.69	0.38	0.35	0.56	0.22	0.38	0.43	0.32	0.31	0.73	0.52	0.43	0.91	0.15	0.21	0.14	0.07
'Col2a1'	0.2	0.17	0.06	0.09	0.08	0.08	0.08	0.06	0.02	0	0.01	0.04	0	0.04	0.01	0	0.02	0.01	0
'Col3a1'	0.7	0.74	0.45	1.03	0.52	0.6	0.67	0.29	0.41	0.39	0.32	0.25	0.21	0.17	0.26	0.36	0.17	0.19	0.31
'Col5a1'	2.33	2.66	2.05	1.58	1.06	1.03	1.35	1.53	0.79	0.99	1.44	2.61	3.03	2.46	3.05	1.66	1.71	1.95	1.51
'Col5a2'	0.55	0.38	0.3	0.83	0.34	0.34	0.69	0.23	0.26	0.21	0.21	0.28	0.16	0.16	0.17	0.19	0.08	0.08	0.16
'Col5a3'	12.69	11.34	11.14	1.46	1.14	1.12	1.08	1.05	0.91	1.24	0.94	1.01	0.89	0.92	0.86	0.61	0.43	0.6	0.54
'Col6a2'	2.25	1.5	1.39	2.53	1.13	1.36	1.59	0.46	0.51	0.8	0.89	0.75	0.65	0.41	0.69	0.57	0.42	0.52	0.47
'Col6a3'	0.32	0.28	0.18	0.57	0.31	0.38	0.34	0.07	0.17	0.21	0.1	0.11	0.19	0.05	0.12	0.1	0.1	0.12	0.17
'Col8a1'	0.42	0.31	0.33	1.02	0.25	0.51	0.52	0.19	0.14	0.23	0.17	0.23	0.37	0.2	0.22	0.39	0.19	0.21	0.29
'Col8a2'	0.04	0.07	0.05	0.02	0.05	0.04	0.02	0.03	0	0	0	0	0	0	0	0.01	0	0.01	0
'Colgalt1'	59.7	62.81	53.36	70.06	71.02	73.77	68.5	47.9	55.41	53.05	48.38	26.57	25.5	24.17	25.86	18.85	20.4	20.55	20.28
'Colq'	1.9	1.72	1.85	1.24	1.52	1.05	1.07	1.05	0.78	0.63	0.63	0.79	0.63	0.56	1.03	0.44	0.43	0.34	0.4
'Comp'	0.49	0.47	0.58	0.66	0.34	0.43	0.62	0.25	0.29	0.3	0.29	0.16	0.16	0.13	0.33	0.13	0.2	0.43	0.4
'Coq7'	31.39	31.01	25.25	38.01	40.3	41.34	37.47	22.59	33.35	29.08	27.99	12.15	10.15	9.65	12.61	6.87	6.42	7.78	8.98
'Coq8a'	4.76	5.06	3.56	3.72	4.47	4.14	3.65	4.64	5.23	4.74	4.47	1.44	1.81	1.27	1.85	0.75	0.91	0.77	0.9
'Coro2b'	0.43	0.44	0.31	0.76	0.61	0.68	0.6	0.11	0.24	0.29	0.16	0.14	0.11	0.19	0.1	0.08	0.07	0.04	0.13
'Cox6a2'	21.06	22.31	18.71	29.12	29.6	26.84	31.48	13.08	18.64	14.12	12.5	8.45	5.24	6.39	7.78	3.51	3.19	3	3.37
'Cpa3'	24.25	24.39	25.24	113.93	118.14	93.57	98.86	50.6	52.61	48.6	46.23	7.27	10.94	7.99	10.41	5.65	4.37	5.02	5.26
'Cpe'	0.31	0.41	0.17	0.23	0.15	0.25	0.31	0.11	0.15	0.3	0.22	0.09	0.09	0.03	0.09	0.03	0	0.03	0.06
'Cpeb3'	1.19	0.86	0.95	0.45	0.39	0.35	0.41	0.61	0.38	0.3	0.32	1.24	1.41	1.38	1.42	0.51	0.47	0.38	0.52
'Cpeb4'	14.45	12.92	13.75	9.27	9.37	10.87	8.55	14.35	11.99	13.06	13.72	22.53	28.56	28.8	31.11	19.2	17.29	14.63	18.03
'Cplx2'	13.66	13.91	10.59	4.03	4.32	3.99	3.51	1.43	1.55	1.61	1	1.25	1.27	1.13	2.21	0.48	0.51	0.23	0.3
'Cpm'	11.91	12.43	10.72	0.32	0.21	0.31	0.27	0.2	0.16	0.14	0.13	0.38	0.23	0.6	0.47	0.11	0.11	0.03	0.07
'Cpne5'	1.41	1.4	1.06	0.56	0.94	0.7	0.96	0.15	0.43	0.24	0.08	0.13	0.02	0.13	0.2	0	0	0.06	0.03
'Cpne7'	0.63	0.89	0.94	0.43	0.61	0.25	0.52	0.24	0.17	0.34	0.39	0.05	0.1	0.08	0.11	0.21	0.08	0.06	0.03
'Cpne8'	10.03	14.57	11.88	11.27	6.73	7.53	10.38	11.63	8.38	2.69	13.17	8.81	2.02	9.09	10.94	8.65	2.37	2.66	8.98
'Cpox'	69.58	69.71	61.93	48.92	50.31	44.03	34.1	53.02	32.65	29.85	31.77	86.81	127.55	117.29	139.01	37.24	29.88	23.96	32.38
'Cpt1c'	0.33	0.67	0.38	0.31	0.58	0.42	0.35	0.24	0.3	0.04	0.41	0.48	0.37	0.34	0.43	0.07	0.06	0.06	0.09
'Cr2'	2.57	3.31	2.69	0.3	0.22	0.1	0.29	0.05	0.06	0.08	0.08	0.03	0.01	0	0.06	0.01	0	0	0.01
'Crebl2'	5.63	5.51	5.2	3.74	3.32	3.59	2.78	4.25	3.67	4.21	4.17	3.05	4.82	5.14	4.3	4.3	5.04	3.98	3.78
'Crebrf'	9.51	9.82	9.99	4.15	5.03	5.27	5.22	7.22	7.18	6.83	6.57	8.2	8.42	7.6	8.48	9.7	10.28	8.19	9.1
'Crhbp'	0	0.08	0.04	1.07	1	0.61	0.58	0.15	0.25	0.1	0.25	0.17	0	0.04	0.08	0.21	0.15	0	0
'Crim1'	0.91	0.68	0.67	1.22	1.03	1.21	0.96	0.41	0.44	0.56	0.51	0.34	0.25	0.2	0.32	0.17	0.16	0.12	0.21
'Crip2'	15.17	16.96	15.45	13.09	10.11	6.53	9.75	7.82	4.83	4.15	5.7	7.97	10.11	8.72	11.27	2.55	2.32	2.26	2.96
'Crip3'	0.3	0.79	0.28	0	0	0.12	0	0.09	0	0	0.09	0	0	0	0	0	0	0	0
'Crisp3'	0.41	0.26	0.43	0	0	0	0.13	0	0	0.06	0	0	0	0	0	0	0	0	0
'Crispld1'	0.19	0.11	0.11	0.49	0.3	0.26	0.2	0.04	0.2	0.13	0.1	0.08	0.08	0.02	0.03	0.03	0.02	0.01	0.03
'Crispld2'	20.79	23.31	23.75	3.93	3.6	3.79	5.7	8.25	4.73	7.8	8.3	23.69	35.7	36.89	27.04	44.72	47.69	37.31	49.61
'Crlf1'	0.52	0.16	0.44	0.15	0.07	0	0.13	0	0.1	0.05	0.06	0.36	0.36	0.25	0.26	0.1	0.05	0.14	0.14
'Crtac1'	5.35	6.48	4.92	0.35	0.3	0	0.06	0.33	0.12	0.09	0.32	3.37	4.05	5.15	3.68	7.89	8.45	6.63	7.85
'Crtam'	1.13	0.86	0.88	0.64	0.71	1.12	0.89	0.57	0.59	0.69	0.54	0.25	0.1	0.07	0.29	0.24	0.23	0.07	0.2
'Cryba4'	2.07	2.23	1.51	1.39	0.96	1.25	1.95	1.9	1.99	2.95	1.79	2.6	1.71	1.44	1.88	1.63	2.28	2.7	2.19
'Csdc2'	0.21	0.05	0.1	0	0.03	0	0	0	0	0	0	0.05	0.03	0	0	0	0	0.02	0
'Csf3r'	226.32	271.44	256.89	106.9	111.46	111.76	115.51	151.17	139.22	142.6	158.74	255.99	198.39	213.43	191.66	392.32	334.87	332.75	354.48
'Csprs'	1.23	0.97	1.17	0.14	0.28	0.29	0.41	0.3	0.22	0.22	0.12	0.78	0.48	0.37	0.72	0.49	0.69	0.53	0.65
'Csta2'	12.22	12.31	7.5	0.59	0.62	0	0.32	0.58	0.57	1.78	1.68	5.94	6.33	4.88	5.1	22.73	6.56	21.14	12.92
'Cstdc4'	182.85	209.2	229.46	4.66	4.91	4.97	6.37	20.42	12.82	23.47	35.01	119.02	122.62	160.95	100.87	322.88	108.54	324.71	287.33
'Ctla4'	0.67	1.18	2.14	0.14	0.59	0.3	0.14	0.26	0.55	0.09	0.27	0.26	0.1	0.18	0.14	0	0.17	0.07	0.07
'Ctse'	174.49	171.92	172.34	44.81	34.63	29.1	19.08	60.06	21.06	18.31	32.29	166.38	211.98	184.35	255.57	56.24	53.95	39.75	54.66
'Ctsf'	5.56	6.07	4.41	3.61	2.99	3.77	3.08	2.89	2.19	2.09	2.3	3.59	6.24	4.91	6.51	2.12	3.07	1.91	3.7
'Ctsk'	2.65	1.86	1.37	5.71	3.1	5.52	5.25	2.19	1.37	3.95	2.45	0.67	1.05	0.48	0.65	1.2	0.67	0.54	0.62
'Ctsw'	9.94	10.38	9.14	8.66	5.47	5.12	8.4	2.85	3.24	3.16	2.96	3.48	1.03	1.32	2.07	1.55	1.35	1.18	1.37
'Cttn'	6.16	4.73	4.39	9.62	7.78	6.64	7.46	4.38	5.02	5.2	5.74	4.07	4.33	2.75	4.34	1.53	1.35	1.63	1.72
'Cxcl10'	3.48	5.2	4.51	6.87	5.81	4.79	4.83	8.03	8.08	4.76	6.14	70.46	19.5	11.58	77.78	3.34	3.36	3.88	3.12
'Cxcl12'	124.63	82.01	87.12	131.5	64.63	55.6	91.22	19.89	21.33	23.75	32.25	16.85	14.97	10.99	12.7	16.15	13.49	17.02	13.03
'Cxcl14'	6.06	3.51	3.53	4.36	2.08	2.7	3.18	1.42	1.33	1.4	2.3	1.83	1.38	0.7	1.89	0.5	0.81	1.18	1.23
'Cxcl16'	1.92	2.49	1.74	1.3	1.09	1.48	1.16	2.08	0.58	1.06	1.32	1.53	1.5	1.08	1.52	0.52	0.84	0.63	1.02
'Cxcl2'	0.87	0.3	1.63	0	0	0.2	0.09	0.26	0	0.09	0.09	0.15	0.36	0.21	1.04	0.22	0.2	0.34	0.54
'Cxcl5'	0.47	0.34	0.04	1.04	0.91	0.57	0.87	0.59	0.41	0.67	0.6	0.85	0.58	0.37	0.39	0.21	0.12	0.2	0.16
'Cxcl9'	1.27	1.35	1.62	2.18	1.11	1	2.19	3.11	0.93	1.13	1.23	8.03	3.05	2.63	5.65	1.09	0.88	1.03	1
'Cxcr1'	0.97	2.36	2.14	0.17	0.11	0	0.11	0.08	0.11	0.11	0.31	0.26	0.13	0.36	0.41	0.86	1	0.51	1.13
'Cxcr2'	106.62	111.79	111.14	9.2	12	12.55	11.98	50.85	37.54	42.43	57.64	91.88	110.23	121.89	97.49	179.4	167.44	145.55	181.51
'Cxcr3'	5.36	6.55	4.73	3.98	4.26	4.57	4.02	3.27	2.76	1.94	2.19	2.37	1.28	1.15	1.52	1.22	0.93	1.19	1.1
'Cxcr5'	10.83	12.03	12.42	0.78	0.83	0.75	1.03	0.34	0.3	0.42	0.32	0.17	0.05	0.19	0.2	0.15	0.16	0.09	0.16
'Cxcr6'	2.68	2.75	2.58	1.68	1.95	1.78	2.06	1.3	1.27	0.79	1.07	1.08	0.91	0.91	1.25	0.96	0.6	0.81	0.77
'Cxxc5'	18.26	18.47	15.21	13.21	14.1	13.49	13.38	6.79	7.79	8.21	7.89	4.19	3.51	4.02	4.74	2.06	1.49	1.03	1.89
'Cyb561d1'	14.35	14.6	11.89	8.92	8.13	9.09	9.59	9.29	9.31	9.56	8.29	12.74	11.96	11.74	11.72	15.73	15.13	14.04	13.22
'Cyfip2'	78.28	78.92	70.2	52.47	55.67	59.13	58.87	73.3	72.35	73.79	73.2	59.01	66.22	69.38	63.5	93.37	82.77	77.96	81.4
'Cyp1a1'	0.15	0.13	0.07	0	0	0	0.03	0.03	0	0	0.03	0.02	0	0	0.03	0	0	0	0.02
'Cyp2ab1'	1.3	2.23	1.96	1.14	1.2	1.04	1.57	1.18	1.39	1.78	1.1	0.93	0.91	0.9	0.86	1.03	0.79	0.83	0.83
'Cyp2d22'	0.82	1	0.8	0.34	0.5	0.28	0.44	0.46	0.28	0.11	0.28	0.42	0.14	0.25	0.26	0.28	0.5	0.48	0.48
'Cyp2j9'	0.53	0.57	0.49	1.77	1.67	1.18	0.93	0.89	1.15	1.43	0.83	0.28	0.44	0.37	0.61	0.16	0.07	0.15	0.19
'Cyp2r1'	0.82	1.01	0.9	0.73	0.73	0.58	0.5	0.24	0.54	0.38	0.26	0.74	0.54	0.51	0.31	0.58	0.21	0.46	0.24
'Cyp4b1'	2.78	2.35	2.28	2.09	0.94	1	0.54	0.21	0.3	0.26	0.42	0.43	0.66	0.52	0.94	0.39	0.56	0.3	0.49
'Cyp4f18'	100.63	104.54	100.32	30.9	29.27	30.83	31.31	39.09	36.35	33.63	34.88	52.12	62.16	62.57	53.57	95.92	97.98	92.41	91.65
'Cyth3'	10.82	10.31	10.71	7.52	7.6	7.33	6.17	7.74	4.83	6.04	5.85	9.42	11.8	9.16	10.82	3.71	3.58	2.53	3.92
'D130040H23Rik'	0.88	0.85	0.51	0.55	0.59	0.47	0.54	0.68	0.59	0.38	0.28	0.2	0.23	0.19	0.4	0.23	0.14	0.15	0.22
'D17H6S56E-5'	226.87	222.17	196.6	280.5	278.55	312.28	259.61	236.17	238.77	230.99	219.63	187.59	174.41	148.79	209.26	79.93	71.48	72.01	75.83
'D630045J12Rik'	0.09	0.12	0.09	0.28	0.45	0.28	0.32	0.08	0.08	0.08	0.12	0.02	0.03	0.02	0.03	0.04	0	0.02	0.04
'Dab2'	1.33	1.23	1.04	2.21	1.77	2.19	2.34	1.36	1.52	1.6	1.58	0.61	0.45	0.4	0.5	0.41	0.56	0.31	0.54
'Dab2ip'	6.23	6.76	6.13	2.91	2.72	2.85	2.7	2.26	2.24	2.17	2.12	5.22	5.13	6.09	4.79	9.71	7.61	7.24	7.55
'Dapk2'	18.48	17.16	16.66	4.84	3.64	3.96	4.08	5.33	2.97	3.08	4.51	19.54	20.64	16.25	20.3	8.89	9.36	7.21	8.64
'Dapl1'	3.96	2.64	1.33	1.3	1.36	1.41	1.86	0	0.76	0.26	0.25	0	0	0	0	0	0	0	0
'Dbndd2'	1.96	2.19	1.85	1.47	1.58	1.23	1.45	1.32	1.3	1.25	1.22	0.94	0.81	0.82	1.06	0.81	0.72	1.21	0.92
'Dcaf12'	89.59	87.35	99.55	51.48	55.59	56.98	51.61	59.13	59.78	59.42	56.04	64.85	78.59	78.67	77.77	63.27	61.28	53.23	56.64
'Dcaf6'	17.64	15.96	17.34	8.6	8.15	7.94	7.51	9.58	8.36	7.42	9.81	17.03	19.26	18.26	18.66	14.75	14.45	12.74	14.6
'Dcbld1'	0.8	0.41	0.39	0.31	0.33	0.42	0.75	0.44	0.8	0.34	0.63	0.21	0.17	0.13	0.1	0.16	0.22	0.24	0.11
'Dcbld2'	0.39	0.29	0.37	0.58	0.45	0.48	0.36	0.43	0.28	0.36	0.23	0.57	0.56	0.41	0.45	0.09	0.21	0.21	0.14
'Dclk1'	0.1	0.08	0.11	0.17	0.16	0.07	0.12	0	0.01	0.01	0.02	0.04	0.08	0.01	0.04	0.02	0.04	0.06	0.03
'Dclk2'	3.48	3.91	3.25	1.54	1.42	1.16	1.15	1.11	0.57	0.67	0.86	2.94	2.98	2.71	3.74	1.1	0.78	0.81	0.86
'Dcn'	1.31	1.25	1.31	1.2	0.59	0.29	1.11	0.63	0.39	0.75	0.52	0.83	0.78	0.46	0.83	0.61	0.4	1.08	0.75
'Dctd'	3.71	4.17	3.36	15.69	16.09	18.74	18.66	5.08	6.63	6.33	4.7	2.11	2.23	2.19	1.8	1.5	1.23	1.38	1.2
'Ddah2'	16.99	16.1	14.97	11.92	13.43	10.71	9.18	6.72	6.26	6.9	5.68	3.97	3.59	3.84	3.47	3.01	2.43	2.44	1.84
'Ddc'	1.69	1.49	1.53	0.48	0.63	0.33	0.41	0.21	0.35	0.35	0.26	0.22	0.14	0.28	0.22	0.11	0.07	0.1	0.07
'Ddit4'	17.59	16.05	24.84	18.7	14.36	11.52	16.73	10.19	9.34	17.69	16.77	3.36	4.44	3.23	4.01	2.01	2.53	1.78	3.62
'Ddo'	0.24	0.03	0.2	0.03	0.03	0.04	0.07	0.09	0.13	0.07	0.03	0.08	0.1	0.05	0.16	0.13	0.15	0.1	0.17
'Ddr1'	1.71	1.72	1.67	2.08	1.92	2.47	2.2	0.75	1.33	1.18	0.91	1.16	1.07	0.76	0.96	0.54	0.26	0.32	0.35
'Ddr2'	0.54	0.47	0.55	0.96	0.43	0.34	0.78	0.31	0.42	0.25	0.33	0.26	0.18	0.16	0.2	0.18	0.16	0.17	0.16
'Ddx25'	0.29	0.38	0.47	0	0.21	0.17	0.11	0	0.05	0.05	0.15	0.08	0	0	0.08	0.04	0.12	0.08	0.08
'Ddx4'	0.56	0.79	0.76	0.83	0.85	0.84	0.5	0.49	0.56	0.34	0.53	0.7	0.52	0.29	1	0.11	0.09	0.07	0.15
'Ddx54'	31.1	31.27	26.76	33.59	33.97	33.72	34.47	22.78	27.86	26.21	24.12	12.88	10.79	11.1	11.94	10.6	9.38	10.05	9.89
'Ddx58'	15.22	13.52	13.82	8.92	8.03	8.41	9.04	10.43	8.76	8.31	9.09	26.73	15.87	12.61	24.31	15.54	15.92	13.52	13.95
'Ddx60'	4.99	4.35	5.11	1.23	1.01	1.21	1.03	1.43	1.46	1.18	1.4	14.99	7.59	5.95	13.1	9.1	10.11	6.7	8.21
'Dedd2'	39.12	38.39	36.75	26.55	27.9	28.1	25.39	33.68	34.05	35.9	34.6	43.14	41.44	35.74	42.46	34.45	33.8	32.06	34.82
'Degs2'	5.64	8.1	6	5.94	7.34	5.39	6.33	4.56	4.58	4.46	4.55	4.04	2.13	2.1	2.75	1.9	1.95	2.07	1.46
'Dennd1c'	43.17	45.97	41.15	20.52	19.66	17.81	19.19	21.23	22.76	20.24	24.76	58.03	44.92	46.85	42.36	63.33	61.54	61.77	59.69
'Dennd2a'	2	1.72	1.42	0.86	0.92	0.84	1	1.03	1.13	1.29	1.32	1.89	1.86	2.26	1.96	1.43	1.47	1.42	1.57
'Dennd3'	16.37	15.56	17.11	3.88	3.91	4.22	4.18	5.39	4.86	4.77	5.84	11.36	10.7	11.41	9.75	19.15	18.03	18.06	18.23
'Dennd4a'	21.49	18.47	19.14	14.51	14.57	15.69	14.38	18.29	17.22	16.42	17.23	26.58	32.4	29.34	31.72	19.95	20.12	17.03	19.75
'Dennd5b'	2.14	1.92	2.21	0.46	0.41	0.31	0.26	0.26	0.21	0.3	0.25	0.17	0.13	0.22	0.22	0.09	0.1	0.07	0.07
'Dennd6b'	3.31	2.98	2.76	2.49	2.58	2.17	2.8	1.9	1.62	1.52	1.37	1.48	0.95	1.12	1.52	0.69	0.91	0.97	0.83
'Depp1'	3.77	2.91	3.93	2.29	1.71	1.51	2.01	1.58	1.64	1.67	1.61	0.39	0.82	0.38	0.69	0.06	0.21	0.21	0.42
'Derl3'	2.38	3.29	2.1	1.63	1.68	1.63	1.41	1.55	1.62	1.5	1.38	0.06	0.5	0.24	0.18	0.35	0.41	0.1	0.06
'Dgat1'	102.92	98.28	108.07	40.43	42.6	45.47	46.15	87.23	66.75	78.95	94.15	163.97	134.55	137.37	126.44	175.89	167.51	166.18	179.11
'Dgka'	39.18	41.68	41.95	22.4	21.33	21.71	20.77	23.5	22.9	23.05	23.75	29.17	22.81	21.49	22.04	29.83	30.15	29.2	29.1
'Dgkd'	64.34	65.57	59.43	38.07	39.16	38.08	36.63	36.46	41.05	38.41	35.77	32.08	32.26	35.54	34.37	38.06	35.77	36.07	34.21
'Dgkh'	2.47	2.53	2.49	0.89	0.84	0.9	0.86	1.56	1.46	1.26	1.51	3.55	4.19	4.45	3.74	5.91	5.45	4.5	5.1
'Dgki'	0.13	0.06	0.11	0.18	0.1	0.16	0.22	0.11	0.12	0.12	0.14	0.02	0.02	0.03	0.04	0.02	0.04	0.02	0.03
'Dhrs11'	85.91	83.68	86.84	26.9	27.46	25.12	20.37	30.25	19.68	18.47	21.26	87.43	98.74	89.72	106.15	37.38	30.56	26.95	31.72
'Dhrs7'	135.35	130.77	131.54	56.16	56.63	61.69	62.44	116.41	96.98	101.45	124.54	159.87	179.83	199.87	155.64	260.99	275.9	239.18	269.34
'Dhrs9'	11.06	10.79	14.66	0.64	0.69	0.64	0.81	2.39	1.55	2.2	2.17	2.89	7.1	7.86	6.5	11.99	10.1	6.43	9.02
'Dip2c'	0.65	0.66	0.61	0.84	0.59	0.64	0.8	0.45	0.57	0.54	0.42	0.22	0.23	0.29	0.2	0.21	0.19	0.19	0.26
'Dipk1c'	0.04	0.12	0.06	0.06	0.07	0.08	0.03	0.03	0.04	0	0.04	0	0	0	0	0	0.03	0	0
'Diras2'	2.22	1.7	1.68	1.12	1.33	1.05	1.24	0.59	0.81	0.66	0.79	0.64	0.35	0.39	0.5	0.33	0.16	0.15	0.08
'Dkkl1'	3.98	4.76	4.1	8.16	8.27	6.92	6.85	3.31	4.54	3.08	4.81	1.29	1.68	1.36	2.11	0.09	0.78	0.43	0.68
'Dlc1'	0.53	0.37	0.38	0.84	0.51	0.42	0.49	0.14	0.15	0.24	0.29	0.33	0.21	0.14	0.18	0.16	0.07	0.08	0.24
'Dleu7'	0.17	0.23	0.21	1.02	1.26	1.19	0.99	0.19	0.61	0.48	0.26	0.06	0	0.22	0.17	0	0.05	0	0
'Dlgap4'	18.17	18.46	16.07	12.71	11.34	13.56	12.73	13.57	12.97	12.16	14.63	20.1	13.53	15.1	15.92	19.06	19.05	18.73	19.29
'Dll4'	0.37	0.5	0.54	0.49	0.28	0.3	0.09	0.29	0.27	0.15	0.12	0.37	0.24	0.14	0.25	0.05	0.07	0.05	0.09
'Dlx1'	0.3	0.33	0.37	0.06	0.12	0.03	0.07	0	0	0	0	0.26	0.18	0.18	0.24	0.02	0	0.04	0.02
'Dmbt1'	0.04	0.01	0.06	0	0	0	0	0	0	0	0	0	0	0	0	0	0	0	0
'Dmpk'	4.93	4.24	4.13	2.78	1.5	2.08	2.02	1.46	1.07	0.93	1.38	0.97	0.81	0.86	0.77	0.8	0.69	0.56	0.62
'Dmrt3'	0.3	0.31	0.31	0	0	0	0	0	0	0	0	0	0	0	0	0	0.05	0	0.05
'Dmrta1'	0.08	0.03	0.07	0.04	0	0.04	0.06	0	0	0	0.04	0	0	0	0	0	0	0	0.01
'Dmtn'	36.67	37.74	28.25	8.11	6.76	6.07	4.07	11.32	4.86	4.01	6.78	44.01	52.46	47.11	59.32	15.69	12.32	8.42	13.02
'Dmwd'	13.95	13.53	13.06	5.26	4.66	3.89	4.4	3.21	1.91	2.43	2.49	8.02	6.22	7.94	7.89	6.57	4.98	4.29	5.15
'Dmxl2'	6.38	6.42	6.71	3.58	3.64	4.2	4.25	7.36	6.53	7.19	8.33	10.13	10.12	11.61	9.49	17.36	16.77	16.3	17.01
'Dnaaf5'	6.18	6.94	5.99	7.29	6.79	6.95	7	3.14	5.45	4.02	4.07	2.11	2.18	1.94	2.46	1.44	1.66	1.32	1.62
'Dnah1'	0.08	0.09	0.1	0.04	0.09	0.07	0.08	0.04	0.02	0.03	0.05	0.04	0.02	0.01	0.02	0.01	0.01	0	0
'Dnah12'	0.13	0.14	0.14	0.12	0.05	0.05	0.15	0.14	0.08	0.04	0.09	0.06	0.05	0.04	0.07	0.03	0.01	0.01	0
'Dnah6'	0.51	0.44	0.42	0.05	0.04	0.06	0.04	0.14	0.12	0.1	0.2	0.79	0.99	1.18	0.88	1.66	1	1.62	1.31
'Dnaja4'	11.83	11.53	12.21	3.85	2.85	2.72	2.43	3.91	2.12	2.23	3.11	12.39	16.7	13.98	18.6	4.59	3.88	3.17	4.37
'Dnajb2'	36.43	34.64	32.86	9.16	8.02	7.35	6.09	7.56	5.37	4.88	5.2	34.77	41.95	37.95	47.32	13.68	13.18	9.5	12.7
'Dnajb3'	4.28	3.62	5.41	0.69	1.52	0.75	1.12	1.68	0.49	0.3	1.05	3.82	6.76	4.64	5.5	0.71	0.59	1.12	0.37
'Dnajb4'	10.23	9.41	9.71	8.75	7.72	8.6	7.97	8.42	7	7.8	6.76	12.76	16.41	13.87	16.4	5.68	5.2	4.27	4.98
'Dnase1'	0.47	0.43	0.46	0.13	0.07	0.15	0.21	0.13	0	0.13	0.38	0.15	0.11	0.11	0.1	0	0.05	0	0
'Dnase1l3'	1.42	1.69	1.01	0.89	0.51	0.43	0.54	0.59	0.29	0.45	0.4	0.56	0.26	0.18	0.48	0.15	0.22	0.13	0.16
'Dnmt3b'	2.47	2.3	2.46	10.28	10.67	10.3	9.84	3.76	4.96	4.74	3.73	1.39	1.24	0.97	1.47	1.17	0.74	0.91	0.9
'Dntt'	30.77	35.28	37.1	100.08	112.65	112.21	85.62	50.58	66.61	55.08	40.53	13.42	13.3	12.83	22.3	3.68	2.66	2.14	3.15
'Dok3'	214.33	231.22	196.83	130.27	129.05	133.35	138.38	181.94	161.96	178.78	176.23	273	215.74	217.07	203.17	273.51	272.01	291.37	266.45
'Dok4'	1.72	1.51	1.19	0.64	0.78	0.63	0.51	0.55	0.83	1	0.78	1.97	2.44	1.71	2.3	1.49	1.25	0.96	1.15
'Dop1b'	7.57	7.38	7.2	3.77	4.07	3.46	3.68	3.93	3.56	3.61	3.82	7.87	7.09	7.12	7.79	7.96	7.3	6.9	7.32
'Dpep1'	1.64	1.69	2.04	2.6	0.97	1.7	2.11	0.52	0.32	1.01	1.09	0.47	0.35	0.2	0.24	0.23	0.22	0.2	0.18
'Dpf3'	2.4	2.1	1.87	0.87	0.62	0.38	0.66	0.78	0.29	0.23	0.36	1.21	1.75	1.64	2.55	0.63	0.54	0.32	0.37
'Dpp4'	16.86	17.17	16.32	11.85	11.89	11.64	10.04	6.81	8.59	7.06	5.68	6.25	4.53	4.09	7.22	1.98	1.68	1.45	1.84
'Dpysl3'	1.06	0.66	0.63	1.47	0.64	0.65	0.98	0.2	0.41	0.38	0.44	0.32	0.27	0.34	0.26	0.34	0.26	0.24	0.25
'Drc7'	1.76	1.97	1.57	5.41	6.2	6.14	5.2	3.18	3.82	3.11	2.51	1.05	1	0.91	0.97	0.36	0.4	0.42	0.42
'Dtx1'	4.46	4.28	3.34	0.56	0.55	0.29	0.51	0.18	0.08	0.19	0.2	0.07	0.1	0.07	0.17	0.05	0.05	0.06	0.06
'Dusp1'	37.16	43.21	84.9	4.67	5.15	3.5	3.92	5.7	5.76	3.38	6.33	11.4	13.53	11.96	19.24	11.34	12.15	12.41	31.02
'Dusp10'	4.23	4.82	3.86	2.23	1.79	1.94	2.14	1.64	1.53	1.6	1.7	1.96	1.48	0.97	1.32	0.66	0.66	0.56	0.66
'Dusp16'	2.65	2.27	2.91	1.94	1.39	1.66	1.27	1.15	0.84	1.03	1.12	1.03	0.94	0.99	1.22	0.76	0.66	0.56	0.54
'Dusp2'	33.14	33.66	34	12.82	14.05	12.28	13.59	6.45	7.18	6.41	6.74	4.67	3.1	3.01	5.1	1.81	0.92	1.54	1.41
'Dusp5'	8.15	6.63	8.78	4.46	4.25	4.5	3.33	2.12	2.62	2.04	1.31	1.22	0.96	0.48	1.08	1.12	0.56	0.78	0.91
'Dusp6'	20.83	24.47	16.3	12.89	12.18	13.78	11.33	6.91	5.29	4.33	5.2	17.83	18.31	22.05	15.46	39.19	36.16	31.21	30.55
'Dusp8'	2.04	1.89	1.97	0.67	0.43	0.34	0.24	0.89	0.31	0.36	0.48	2.66	3.68	3.11	3.67	0.94	0.6	0.61	0.63
'Dusp9'	0.87	0.88	0.65	0.79	0.6	0.26	1	0.14	0.38	0.44	0.23	0.19	0.14	0.07	0.15	0.12	0.04	0.13	0.07
'Duxbl1'	0.33	0.9	0.78	0.7	0.76	0.25	0.19	0.48	0.44	0.81	0.22	0.17	0.33	0.41	0.23	0.2	0.03	0.07	0
'Duxbl3'	2.03	1.24	0.47	0.25	0.67	0.99	0.24	0	0.08	0.12	0.1	0	0.14	0.22	0	0	0.03	0	0
'Dyrk2'	9.75	10.52	10.13	9.9	9.52	10.75	9.4	7.2	7.79	7.21	6.11	3.93	3.59	3.22	4.05	2.64	2.53	2.42	2.09
'Dyrk3'	13.87	12.32	12.89	11.55	9.11	10.69	8.99	7.79	6.8	6.19	7.8	13.5	16.14	13.81	16.9	4.97	4.94	3.78	4.28
'Dysf'	0.39	0.43	0.53	0.34	0.24	0.16	0.32	0.21	0.21	0.29	0.28	0.18	0.14	0.22	0.13	0.19	0.14	0.15	0.14
'Dzip1'	0.77	0.59	0.82	1	0.66	0.77	0.64	0.42	0.59	0.59	0.66	0.32	0.27	0.31	0.19	0.18	0.12	0.13	0.04
'E2f2'	122.64	115.84	107.19	64.23	61.86	68.45	57.61	94.4	84.37	86.07	90.31	112	128.64	118.17	129.67	90.63	82.81	78.58	87.92
'Eaf2'	6.64	5.38	5.65	1.69	1.68	1.17	2.09	2.06	0.9	1.79	1.04	2.09	1.75	1.23	0.63	1.07	1.1	0.68	0.99
'Ear1'	35	35.17	44.37	27.85	16.92	16.79	23.5	13.8	11.48	8.63	10.88	2.73	13.28	9.29	17.74	13.84	9.73	0.78	1.92
'Ear10'	1.12	1.71	1.85	0.89	0.74	1.35	0.73	0.34	0.52	1.07	0.34	1.55	1.39	1.65	0.86	1.29	1.57	1.21	0.66
'Ear2'	120.33	109.96	107.22	66.91	56.04	53.53	62.79	39.34	45.59	38.88	40.27	90.05	94.59	106.16	87.95	112.82	102.28	99.39	94.52
'Ebf1'	16.14	16.08	14.83	3.07	2.49	2.85	2.56	0.97	1.22	1.07	1.04	1.95	1.65	1.94	2.85	0.6	0.48	0.29	0.43
'Ebf3'	1.11	0.94	0.69	1.45	0.67	0.67	0.68	0.19	0.26	0.37	0.31	0.37	0.36	0.26	0.27	0.38	0.22	0.26	0.19
'Ecrg4'	0.38	0.39	0.18	0.24	0	0.26	0.37	0.11	0	0.24	0	0	0	0	0	0	0	0.09	0.09
'Eda'	0.24	0.14	0.15	0.09	0.17	0.1	0.19	0.12	0.06	0.13	0.12	0.05	0.05	0.04	0.08	0.05	0	0.05	0.01
'Edaradd'	3.59	3.65	2.54	0.85	0.68	0.46	0.87	0.44	0.33	0.48	0.45	0.5	0.58	0.55	0.7	0.32	0.25	0.28	0.31
'Ednra'	0.85	1.34	1.01	0.4	0.41	0.46	0.42	0.2	0.46	0.4	0.43	0.97	1.14	1.01	0.79	0.97	0.59	0.54	0.86
'Efr3b'	0.07	0.17	0.07	0.28	0.2	0.45	0.3	0.1	0.18	0.15	0.09	0.05	0.04	0.04	0.06	0.02	0.02	0.05	0.02
'Egfl6'	2.15	2.25	2.12	0.03	0.09	0.06	0.09	0.06	0	0.09	0	0	0	0.02	0.02	0	0	0	0.02
'Egr1'	3.87	3.45	2.67	1.09	0.91	0.88	0.76	0.7	0.43	0.56	0.69	1.21	0.69	0.69	0.76	0.23	0.35	0.33	0.42
'Egr2'	0.43	0.33	0.41	0.26	0.14	0.17	0.27	0.21	0.06	0.09	0.15	0.36	0.07	0.17	0.18	0.1	0.15	0.12	0.1
'Egr3'	2.08	1.88	2.1	0.3	0.25	0.2	0.21	0.1	0.14	0.1	0.18	0.17	0.11	0.08	0.13	0.03	0.03	0.05	0.05
'Ehd1'	58.48	59.3	53.96	34.22	32.4	32.35	33.79	36.94	29.43	34.28	38.07	47.98	56.29	58.27	49.9	67.68	59.42	59.65	64.28
'Ehd2'	6.81	7.46	5.67	2.57	1.82	1.86	2.13	0.73	0.46	0.86	0.69	0.89	0.63	0.98	0.66	0.71	0.37	0.51	0.69
'Ehf'	0.1	0.19	0.05	0.14	0.11	0.14	0.04	0.03	0.19	0.09	0.03	0.01	0.01	0	0.01	0.01	0.03	0.03	0
'Eif2ak1'	69.91	65.5	62.43	51.23	50.86	48.8	48.78	58.73	50.96	50.28	50.36	63.8	77.8	71.56	81.94	40.22	39.41	33.68	37.39
'Eif2ak3'	19.47	20.43	20.82	14.37	14.38	15.41	14.18	15.55	15.73	16.06	14.31	11.67	12.13	12.2	12.05	14.54	15.45	12.76	14.06
'Eif5a2'	1.5	1.36	1.5	1.56	1.86	1.74	1.49	1.5	1.26	1.26	1.09	1.67	2.41	2.03	2.43	0.78	0.82	0.58	0.84
'Elk4'	4.25	4.06	4.64	3.6	2.84	2.6	3.21	2.35	2.88	2.53	2.22	2.04	2.43	2.53	2.95	2.2	2.55	1.77	2.42
'Ell2'	10.59	10.13	10.89	8.3	7.22	7.91	6.43	7.48	6.62	5.95	6.79	10.64	13.01	11.57	12.88	9.24	7.84	7.01	8.26
'Ell3'	3.69	3.23	2.84	0.41	0.58	0.73	0.9	0.58	0.25	0.46	0.3	0.8	0.33	0.45	0.64	0.33	0.54	0.39	0.35
'Elovl7'	2.47	2.31	2.15	1.71	1.55	1.59	1.57	2.09	2.07	2.01	2.34	3.59	3.81	4.51	3.42	6.67	5.61	5.08	5.09
'Emid1'	13.06	15.05	11.44	5.92	6.18	5.62	7.35	2	2.5	2.41	1.47	1.53	1.26	1.28	1.44	1.06	0.45	0.81	0.83
'Emp2'	0.76	0.6	0.51	0.74	0.44	0.32	0.61	0.13	0.2	0.18	0.26	0.31	0.25	0.13	0.21	0.18	0.22	0.22	0.1
'Endod1'	13.81	14.64	11.89	18.38	18.21	17	16.01	13.47	13.27	12.69	11.8	15.35	18.21	17.7	20.44	6.26	5.17	5.24	5.7
'Endog'	4.27	4.12	2.57	8.61	8.49	11.15	9.47	3.9	4.81	6.48	4.11	1.88	1.96	1.33	1.24	0.84	0.93	0.71	0.44
'Endou'	5.67	5.65	4.65	1.31	1.28	0.71	1.32	0.99	1.23	0.81	1.18	0.82	0.51	0.78	0.63	0.25	0.26	0.33	0.22
'Enho'	1.33	0.92	1.13	1.12	1.23	0.73	1.16	0.28	0.66	0.45	0.43	0.18	0.29	0.24	0.06	0.18	0	0.23	0.17
'Enpep'	0.67	0.68	0.93	1.29	0.94	0.73	0.86	0.12	0.23	0.23	0.19	0.31	0.06	0.34	0.24	0.32	0.27	0.16	0.15
'Enpp1'	1.26	1	1.25	1.15	1.13	1.16	1	0.87	0.84	0.99	1.02	0.53	0.42	0.36	0.4	0.28	0.16	0.41	0.26
'Enpp2'	0.31	0.4	0.4	0.36	0.12	0.13	0.18	0.25	0.12	0.21	0.19	0.18	0.23	0.21	0.24	0.25	0.29	0.27	0.27
'Enpp3'	0.48	0.51	0.34	0.2	0.09	0.15	0.12	0.08	0.08	0.08	0.14	0.39	0.42	0.07	0.21	0.07	0.08	0.13	0.13
'Entpd1'	12.53	14.58	13.91	7.43	7.19	7.03	6.64	9.38	7.6	8.19	8.79	10.09	11.86	11.53	10.72	18.01	15.98	14.32	15.19
'Entpd3'	0.24	0.39	0.41	0.09	0.16	0.19	0.09	0.68	0.57	0.53	0.95	0.86	0.71	0.96	0.48	2	2.03	2.19	2.61
'Eomes'	1.83	1.83	1.38	1.8	1.32	0.81	1.46	0.55	0.47	0.37	0.52	0.7	0.54	0.54	0.51	0.37	0.16	0.35	0.33
'Epas1'	2.78	2.18	2.2	2.9	1.87	1.59	2.43	1.38	1.18	1.43	1.73	1.08	0.85	0.73	1.16	0.82	0.82	0.75	0.8
'Epb41'	159.64	133.89	193.59	45.73	43.62	40.75	39.09	44.43	41.73	38.07	43.62	80.21	125.37	118.27	116.45	56.83	56.02	38.05	56.11
'Epb41l1'	0.69	0.48	0.59	0.63	0.47	0.58	0.58	0.41	0.28	0.27	0.3	0.14	0.13	0.2	0.17	0.14	0.1	0.1	0.18
'Epb41l3'	2.87	2.89	2.96	3.17	2.18	1.86	2.57	1.97	1.27	1.63	1.75	0.66	0.88	0.75	0.65	0.56	0.78	0.52	0.79
'Epb41l4b'	4.62	5.54	6.02	11.53	11.45	9.61	8.86	3.44	4.83	4.06	4.14	2.48	1.9	2.3	2.75	0.88	0.76	0.78	0.94
'Epb41l5'	0.52	0.65	0.39	0.4	0.31	0.31	0.21	0.21	0.14	0.2	0.18	0.06	0.08	0.17	0.07	0.02	0.02	0.05	0.03
'Epb42'	39.62	34.26	35.94	7.98	5.9	6.03	4.62	12.46	4.83	3.77	6.36	44.47	58.49	53.99	62.12	16.62	16.13	10.05	16.03
'Epcam'	0.56	0.53	0.43	0.4	0.57	0.48	0.5	0.27	0.2	0.2	0.16	0.16	0	0.13	0.13	0.03	0.15	0.06	0
'Epdr1'	5.49	5.7	4.95	7.54	8.12	6.76	6.55	5.7	3.7	3.43	4.88	4.62	6.09	4.86	6.49	1.93	1.78	1.28	1.79
'Epha2'	7.88	7.93	6.85	5.53	7.02	5.5	5.15	2.53	3.22	3.45	2.14	2.18	1.44	1.47	2.4	0.47	0.48	0.79	0.55
'Ephb6'	0.52	0.66	0.37	1.03	0.83	1.04	0.89	0.33	0.52	0.61	0.41	0.18	0.1	0.19	0.39	0.11	0.11	0.11	0.08
'Ephx1'	13.74	11.81	11.33	6.12	5.13	5.28	4.65	2.51	2.66	2.45	3.75	1.52	1.36	0.89	1.22	0.79	1.25	0.59	1.04
'Ephx2'	0.92	0.76	1	0.88	0.94	0.87	0.79	0.49	0.32	0.29	0.57	0.29	0.38	0.17	0.35	0.13	0.06	0.18	0.06
'Epn2'	0.38	0.46	0.46	0.41	0.3	0.32	0.53	0.19	0.28	0.15	0.21	0.13	0.21	0.08	0.13	0.15	0.2	0.21	0.2
'Epor'	32.97	33.15	30.04	15.09	12.29	11.46	9.85	12.08	7.27	6.45	8.29	37.05	35.9	28.95	42.01	8.68	6.59	6.23	8.41
'Eps8'	7.42	5.76	6.59	7.01	6.58	8.9	5.01	7.2	9.23	8.64	7.28	1.79	2.27	1.75	2.18	1.53	1.27	1.47	1.38
'Eps8l1'	3.29	7.06	3.8	3.07	1.68	1.35	3.87	2.1	0.9	0	2.28	1.45	0.19	1.92	2.16	3.73	0.02	0.37	1.85
'Eps8l2'	0.86	0.68	0.43	0.2	0.34	0.14	0.24	0.02	0.18	0.3	0.15	0.33	0.16	0.26	0.45	0.35	0.1	0.12	0.19
'Erbb2'	0.32	0.36	0.37	0.43	0.25	0.18	0.26	0.2	0.18	0.12	0.25	0.1	0.08	0.05	0.04	0.04	0.02	0.1	0.08
'Erfe'	0.37	0.49	0.29	3.17	3.54	2.6	1.38	2.41	1.57	1.38	1.98	5.66	6.06	5.59	7.36	1.6	1.82	2.07	1.84
'Ermap'	61.99	57.51	56.12	24.33	22.16	19.68	16.19	30.47	13.39	12.15	17.3	75.94	84.24	73.16	96.8	21.68	19.06	13.93	19.44
'Erp27'	3.72	2.17	1.8	1.61	1.84	1.88	1.23	3.09	1.69	2.65	2.1	5.51	4.18	2.64	3.44	2.3	4.5	4.02	4.32
'Errfi1'	2.24	1.6	2.46	2.12	1.1	1.09	1.54	1.19	0.99	1.15	1.84	0.97	0.9	0.82	0.98	0.64	0.5	1.05	0.68
'Esm1'	4.3	2.63	3.06	6.86	5.01	3.49	5.43	1.11	0.81	1.21	1.97	2.14	0.93	0.96	1.14	0.91	0.74	0.95	1.12
'Etnk2'	0.73	0.65	0.3	0	0.04	0	0.04	0	0	0	0	0	0.03	0.03	0	0	0	0	0
'Ets1'	53.35	55.45	55.71	25.21	26	25.05	27.88	30.89	27.43	28.61	28.97	31.62	34.82	40.64	34.82	47.14	45.7	40.19	42.13
'Ets2'	15.27	13.13	29.41	8.56	8.25	9.34	7.48	9.24	8.43	8.71	9.41	8.61	8.78	8.91	8.19	12.14	11.65	10.91	10.52
'Etv5'	3.14	2.75	2.95	3.03	2.68	3.11	3.32	0.89	1.42	1.06	0.91	0.97	1.18	1.42	1.43	1.19	1.53	0.99	1.12
'Evc'	0.16	0.13	0.12	0.17	0.05	0.09	0.11	0.02	0.05	0.06	0.04	0.04	0.01	0.02	0.01	0.01	0	0.01	0
'Evi2'	2.46	3.4	2.21	0.87	1.82	2.34	2.16	3.24	3.09	3.49	2.64	1.64	4.97	3.55	2.94	4.23	5.24	2.93	3.85
'Evl'	43.51	46.78	40.3	40.12	38.5	36.57	40.78	30.04	33.21	31.85	28.49	22.49	16.46	14.57	21.62	11.39	13.17	12.01	10.3
'Extl1'	0.3	0.25	0.25	0.03	0.31	0.07	0.1	0.03	0.07	0.13	0.1	0.03	0	0	0.03	0.03	0.03	0	0
'Eya1'	0.91	1.35	1.02	1.14	1.26	1	0.97	0.6	0.71	0.71	0.75	0.4	0.25	0.27	0.23	0.15	0.11	0.14	0.07
'Eya2'	1.29	1.3	1.14	1.81	1.5	1.01	1.18	0.77	0.91	0.72	0.82	0.63	0.47	0.37	0.71	0.16	0.38	0.26	0.38
'F12'	0.17	0.49	0.58	0	0.04	0.05	0.17	0.04	0.12	0.04	0.12	0.21	0.07	0.23	0.11	0.51	0.32	0.48	0.48
'F2rl1'	0.56	0.64	0.8	0.43	0.32	0.37	0.44	0.11	0.08	0.17	0.22	0.21	0	0.09	0.02	0.07	0.04	0.02	0
'F9'	0.17	0.07	0.45	0	0.09	0.03	0.13	0.03	0.11	0.06	0.12	0	0	0.05	0	0.05	0.11	0.02	0
'Faah'	2.47	2.13	2.43	2.13	1.94	1.87	1.76	0.95	1.28	0.8	0.85	0.52	0.4	0.53	0.62	0.32	0.38	0.3	0.3
'Fabp4'	56.76	39.2	48.62	98.47	47.6	53.22	64.77	22.83	20.05	28.12	33.76	16.47	15.05	12.46	13.6	8.24	12.51	8.11	14.59
'Fads1'	10.88	11.28	10.44	15.2	15.72	15.28	13.03	16.02	15.43	14.96	13.79	11.45	10.44	10.21	11.74	4.22	4.42	5.19	4.38
'Fads2'	7.61	7.87	7.62	16.49	15.95	15.96	14.36	9.75	10.88	9.7	8.02	7.55	7.67	6.65	7.61	2.74	2.49	2.52	2.54
'Fads3'	3.09	2.77	2.58	4.83	4.83	4.85	4.16	2.68	2.58	2.2	2.67	2.36	2.51	1.68	2.97	0.9	0.86	0.86	0.72
'Fahd1'	20.01	19.07	16.19	13.62	12.89	14.49	14.65	13.97	9.05	10.76	9.13	26.34	23.07	21.11	28.29	8.01	8.03	6.77	6.4
'Fam102a'	7.72	8.93	8.49	4.66	5.04	4.52	4.31	4.47	3.44	3.62	4.77	5.04	5.31	5.79	5.03	6.92	7.99	7.69	7.27
'Fam110c'	1.05	0.79	1.06	0.36	0.58	0.29	0.49	0.65	0.5	0.41	0.61	1.07	1.54	0.92	0.77	1.13	1.53	1.42	1.06
'Fam124a'	0.16	0.04	0.15	0.71	0.55	0.47	0.2	0.18	0.19	0.13	0.27	0.2	0.1	0.16	0.14	0.02	0.11	0.1	0.08
'Fam129a'	35.29	37.36	35.1	20.59	21.33	20.74	20.93	31.04	27.29	26.31	28.28	25.15	39.75	38.57	37.11	57.12	54.53	41.05	49.03
'Fam129c'	96.58	92.08	74.18	4.37	5.24	4.19	4.39	3.02	2.4	2.68	2.27	5.83	3.86	4.48	5.65	2.71	2.01	1.77	1.53
'Fam167a'	0.64	0.82	0.66	0.87	0.77	1.16	0.88	0.44	0.57	0.5	0.56	0.09	0.17	0.2	0.26	0.06	0.09	0.15	0.15
'Fam167b'	2.99	1.34	2.14	2.41	1.02	2.03	1.93	0.52	0.54	0.33	0.85	1.06	0.52	0.52	0.36	0.35	0.74	0.33	0.74
'Fam169b'	7.99	7.75	6.86	1.39	1.21	1.21	1.75	0.98	0.75	0.73	0.79	1.43	1.11	1.46	1.23	1.48	1.59	1.42	2.28
'Fam189a1'	0.34	0.18	0.19	0.03	0.03	0.04	0	0	0.02	0.02	0.02	0.01	0	0	0.1	0	0	0.01	0.02
'Fam210b'	26.28	25.3	23.25	8.67	6.8	6.56	4.75	7.97	4.08	4.7	4.61	20.07	28.35	23.58	25.9	8.82	7.49	6.47	7.57
'Fam214a'	5.12	4.64	4.55	2.89	3.29	2.69	3.01	2.41	3.06	2.81	2.52	2.07	1.53	1.8	1.73	1.3	1.93	1.44	1.63
'Fam214b'	30.59	28.47	28.66	12.21	10.32	10.17	10.52	16.27	13.43	14.79	16.32	32.37	33.69	34.55	30.82	27.95	26.42	23.59	27.28
'Fam220a'	65.23	53.96	83.73	14.18	11.66	11.78	11.47	8.48	8.43	8.13	9	30.17	46.29	41.44	38.67	15.21	13.65	9.32	13.99
'Fam222a'	0.68	0.66	0.67	0.45	0.39	0.32	0.21	0.11	0.12	0	0.23	0.07	0.14	0.02	0.15	0.05	0	0.02	0.02
'Fam227a'	0.65	0.79	0.85	0.51	0.51	0.62	0.53	1.16	1.16	1.1	1.43	0.98	0.73	0.78	1.06	1.11	0.88	0.85	1.14
'Fam234b'	14.43	16.04	13.87	9.46	8.36	9.18	7.1	8.38	5.31	5.08	5.87	13.93	16.53	13.43	17.46	4.63	3.75	2.76	4.33
'Fam43a'	14.26	15.48	15.51	13.67	12.34	13.08	11.33	9.76	9.87	10.73	9.83	5.39	4.42	3.68	4.65	2.47	2.59	3.37	3.27
'Fam50b'	0.3	0.31	0.06	0	0	0	0	0	0	0	0	0	0	0	0	0	0	0	0
'Fam53b'	48.7	52.04	42.08	19.89	19.97	19.34	19.33	19.46	15.89	16.42	15.54	29.13	36.48	35.23	39.47	23.29	21.18	19.83	21.97
'Fam71b'	0.8	1.15	0.79	0.19	0.19	0.2	0.19	0.07	0.55	0.22	0.14	1.16	0.8	0.77	0.65	0.51	0.45	0.51	0.59
'Fam78a'	14.14	15.04	12.26	15.68	16.66	14.74	14.19	10.21	11.17	10.76	9.88	8.33	10.19	10.05	10	4.34	3.97	4	3.99
'Fam83g'	0.11	0.14	0.05	0.05	0.03	0.03	0.02	0.02	0.03	0.02	0.03	0.08	0.17	0.04	0.08	0.03	0.04	0.04	0.01
'Farp2'	0.13	0.28	0.23	0.2	0.18	0.15	0.21	0.15	0.16	0.18	0.23	0.03	0.03	0.11	0.05	0.09	0.05	0.02	0.06
'Fas'	13.26	13.64	17.32	5.99	6.26	5.3	4.42	7	6.98	6.28	7.71	13.51	12.35	15.16	12.71	22.9	22.29	21.35	18.42
'Fasl'	1.27	1.47	2.81	0.9	0.66	0.52	0.72	0.34	0.18	0.13	0.42	0.6	0.39	0.21	0.57	0.35	0.23	0.29	0.62
'Fat1'	0.12	0.1	0.07	0.19	0.08	0.12	0.16	0.03	0.01	0.1	0.06	0.08	0.13	0.07	0.08	0.08	0.05	0.08	0.05
'Fat4'	0.04	0.04	0.03	0.08	0.03	0.02	0.06	0.02	0	0.02	0.03	0.02	0.01	0	0	0	0	0.01	0
'Fbln1'	0.25	0.58	0.54	0.59	0.38	0.34	0.31	0.28	0.31	0.25	0.25	0.13	0.24	0.11	0.13	0.09	0.17	0.17	0.26
'Fbln5'	2.77	2.08	2.64	4.7	1.73	1.61	2.74	0.94	1.25	0.81	1.26	1.29	0.71	0.62	0.6	0.84	0.7	0.81	0.74
'Fbxl12'	26.9	25.34	23.33	13.96	13.26	12.08	13.17	10.95	11.63	11.07	10.81	14.81	9.87	10.6	11.84	13.54	12.57	13.03	12.21
'Fbxl20'	10.3	10.07	9.68	7.51	8.34	6.76	7.49	9.76	10.57	9.33	9.54	7.89	7.96	7.41	8.14	7.85	9.38	7.94	8.92
'Fbxl22'	0.63	0.52	0.53	0.39	0.44	0.44	0.17	0.47	0.26	0.45	0.46	0.62	0.32	0.56	0.37	0.62	0.53	0.55	0.57
'Fbxo10'	8.55	8.49	7.1	2.19	2.18	2.2	2.34	5.12	3.99	3.27	4.68	11.36	11.24	13.04	11.35	15.35	15.26	14.56	14.67
'Fbxo30'	14.63	11.19	12.48	9.1	8.97	9.28	8.5	11.21	10.53	10.92	10.83	15.26	18.37	17.35	18.33	14.2	13.7	10.89	12.38
'Fbxo32'	1.2	1.35	1.34	0.9	1	0.99	1.08	0.85	0.71	0.9	0.7	0.37	0.51	0.37	0.45	0.12	0.27	0.25	0.19
'Fbxo9'	34.15	30.38	32.37	25.08	25.49	25.6	24.36	25.46	23.1	25.1	25.28	31.04	39.06	36.46	38.32	25.01	24.68	22.24	25.34
'Fbxw13'	0.19	0.29	0.27	0	0	0	0	0	0	0	0.06	0	0	0	0	0	0	0	0
'Fcamr'	0.75	0.77	0.6	0.01	0.05	0	0.15	0	0	0	0	0	0	0.01	0.01	0	0	0	0
'Fcer1a'	14.65	11.82	12.42	12.4	15.11	10.5	11.62	9.63	11.09	5.8	6.53	2.94	3.86	2.75	3.52	2.75	2.11	1.93	1.47
'Fcer2a'	22.7	25.16	21.15	1.02	1.24	1.1	1.56	0.39	0.7	0.6	0.49	0.37	0.24	0.32	0.39	0.29	0.19	0.26	0.18
'Fcgr1'	8.02	6.3	5.64	10.87	9.83	13.59	11.02	12.1	13.4	9.27	8.45	21.48	8.1	5.68	18.27	3.84	3.27	3.41	3.05
'Fcgr4'	32.03	34.87	36.62	10.83	11.23	13.25	11.61	24.66	21.39	23.99	27.53	42.71	44.84	43.02	45.21	59.99	60.87	59.47	60.42
'Fcgrt'	29.49	27.48	25.12	35.96	27.38	28.4	29.09	16.92	17.24	18.34	17.13	10.55	12.74	10.05	9.74	7.72	7.74	8.47	8.88
'Fchsd1'	4.89	4.94	4.57	4.01	3.29	3.16	3.06	3.23	3.5	3.46	3.12	4.02	3.62	3.36	3.43	4.74	4.15	4.45	4.43
'Fchsd2'	12.28	12.33	11.76	14.4	14.25	13.81	13.54	9.87	12.85	10.98	10.03	5.54	5.38	4.94	4.95	5.04	4.15	4.23	4.42
'Fcmr'	56.87	62.67	54.85	2.25	2.01	2.38	2.95	0.39	0.64	0.59	0.34	0.29	0.09	0.14	0.15	0.05	0	0	0.04
'Fcna'	65.78	58.8	51.04	41.4	27.58	30.49	40.97	23.65	16.57	22.14	23.08	5.19	8.63	7.23	6.88	5.03	4.42	4.15	5.75
'Fcrl1'	18.57	19.86	16.42	3.76	2.65	2.81	3.31	1.88	2.91	2.78	2.79	2.52	3.14	3.22	3.15	4.37	3.34	3.34	3.18
'Fcrl5'	0.65	0.97	0.99	0.27	0.27	0.45	0.3	0.1	0.37	0.25	0.05	0.22	0.17	0.08	0.23	0.17	0.17	0.1	0.09
'Fcrl6'	0.53	1.17	0.75	0.18	0.02	0.03	0.02	0.02	0.18	0.09	0	0.39	0.21	0.38	0.4	0.07	0	0	0.02
'Fcrla'	101.09	102.05	96.56	4.45	4.63	3.66	3.48	2.32	1.79	1.81	1.86	3.29	3.21	3.53	4.03	1.37	0.78	1.03	1.49
'Fcrlb'	0.58	0.23	0.44	0.13	0.07	0	0.33	0.03	0.14	0.08	0.17	0.06	0	0.02	0.12	0	0	0.02	0.03
'Fech'	160.7	132.18	174.71	46.74	40.16	38	33.23	52.61	33.78	30.07	37.77	122	180.91	162.54	187.7	53.13	54.82	36.86	53.08
'Fer1l6'	0.19	0.14	0.19	0.04	0.06	0.06	0.04	0.06	0.04	0.05	0.01	0.23	0.31	0.17	0.35	0.12	0.07	0.05	0.03
'Ffar1'	1.69	2.19	1.67	0	0	0	0	0	0	0	0	0	0	0	0.1	0	0	0	0.09
'Ffar3'	0.26	0.09	0.12	0	0	0	0	0	0	0	0	0	0	0	0	0	0	0	0
'Fgd5'	0.2	0.22	0.18	0.36	0.29	0.2	0.27	0.15	0.12	0.1	0.07	0.19	0.02	0.12	0.08	0.07	0.13	0.1	0.08
'Fgd6'	1.76	1.67	1.93	0.82	0.57	0.88	0.68	0.93	0.76	0.85	1.07	0.91	0.94	0.94	0.9	0.74	0.85	0.54	0.62
'Fgf1'	0.83	0.67	0.86	0.76	0.24	0.39	0.34	0.19	0.39	0.29	0.3	0.14	0.3	0.12	0.1	0.09	0.07	0.06	0.06
'Fgf13'	1.27	1.3	1.59	1.23	0.77	0.98	1.2	0.41	0.49	0.43	0.24	0.23	0.1	0.12	0.11	0.08	0.05	0	0.15
'Fgfr1'	0.57	0.36	0.58	1.07	0.76	1.06	1.08	0.64	0.54	0.51	0.58	0.29	0.28	0.3	0.41	0.19	0.07	0.2	0.07
'Fgfr2'	0.65	0.3	0.41	1.03	0.51	0.45	0.6	0.18	0.13	0.28	0.29	0.22	0.21	0.11	0.17	0.2	0.16	0.2	0.08
'Fgfrl1'	4.77	4.3	3.86	3.25	2.22	2.12	2.03	1.58	1.66	1.33	1.22	4.28	5.75	4.66	5.81	1.64	1.78	1.26	1.46
'Fgr'	82.7	92.84	75.93	40.46	39.64	45.4	43.58	69.72	64.45	64.06	69.21	83.5	89.89	93.34	88.25	135.22	128.55	119.66	127.09
'Fhdc1'	12.44	10.9	9.83	2.31	1.29	1.53	1.02	3.06	1.36	1.13	2.13	12.05	14.06	12.08	15.78	3.96	3.63	2.34	3.86
'Fhit'	2.91	2.88	2.56	3	2.62	3.31	2.91	1.92	0.62	0.89	1.1	0.81	0.8	1.19	0.72	0.61	0.19	0.19	0.76
'Fhl2'	1.04	1.1	0.94	1.84	1.14	1.15	1.42	0.62	0.32	0.5	0.86	0.41	0.49	0.22	0.55	0.49	0.59	0.46	0.29
'Fhod3'	0.08	0.06	0.05	0.04	0.03	0.1	0.03	0.01	0.04	0.03	0	0.01	0.01	0.01	0.01	0.01	0.01	0.01	0.01
'Filip1l'	19.33	19	17.66	14.58	12.69	13.6	12.6	10.49	12.6	13.15	11.68	8.94	5.52	6.14	6.06	5.61	4.9	4.87	5.06
'Fkbp10'	0.96	0.74	0.67	1.13	0.56	0.43	0.57	0.32	0.15	0.12	0.3	0.33	0.29	0.1	0.28	0.22	0.16	0.16	0.23
'Flt3l'	13.35	15.64	12.89	11.05	7.86	9.29	11.29	8.05	8.99	10.33	9.26	13.56	10.86	9.33	12.53	11.2	11.58	10.09	9.93
'Flt4'	0.65	0.71	0.55	1.25	0.62	0.66	0.58	0.23	0.28	0.51	0.33	0.33	0.22	0.15	0.34	0.16	0.38	0.18	0.41
'Fmn2'	0.45	0.47	0.42	0.01	0.02	0	0.01	0.02	0	0.02	0.02	0	0.01	0.06	0.01	0	0	0	0.03
'Fmnl2'	7.57	6.8	7.59	5.25	5.49	5.43	5.58	3.79	3.64	3.94	3.73	10.07	9.63	12.16	10.3	15.6	14.78	11.9	13.66
'Fmo1'	2.5	2.53	1.58	2.23	2.12	2.02	1.99	0.82	0.89	0.91	0.96	1.18	0.74	0.84	0.94	0.79	0.88	0.4	0.93
'Fmo5'	18.7	19.55	19.26	7.87	8	8.9	8.67	21.31	17.03	17.94	21.41	24.99	30.82	31.76	26.99	41.41	39.59	37.12	37.07
'Fn3k'	28.61	26.24	25.5	5.47	3.86	3.2	2.19	9.59	3.39	2.14	4.93	39.35	39	34.06	49.08	10.82	8.22	5.29	8.88
'Fn3krp'	20.4	21.2	21.62	10.77	10.03	9.09	7.61	12.99	7.84	6.84	7.86	25.39	29.51	25.63	35.3	9.18	8.16	6.31	7.17
'Fndc10'	1	1.14	1.02	1.82	1.37	1.66	1.43	0.6	0.65	0.61	0.53	0.47	0.43	0.46	0.54	0.25	0.6	0.49	0.43
'Fndc9'	11.14	9.9	9.92	2.44	2.5	3.51	3.17	3.75	4.5	4.83	4.8	4.2	3.45	4.19	3.91	4.31	3.84	4.6	4.24
'Folr2'	1.09	1.33	1.57	0.81	1.49	0.59	0.84	0.78	0.53	0.36	0.52	0.22	0.14	0.07	0	0	0.07	0.21	0
'Fos'	27.83	49.57	88.07	13.06	37.68	11.82	15.31	15.49	35.37	14.38	14.66	5.93	10.95	15.6	51.53	9.16	25.1	32.69	81.8
'Fosb'	0.17	0.19	0.22	0.14	0.06	0.14	0.07	0.16	0.06	0.06	0.1	0.02	0.12	0.03	0.1	0	0.03	0.03	0.02
'Fosl2'	25.65	23.98	39.18	17.29	16.41	16.76	17.71	20.72	19.7	19.26	20.65	25.32	26.61	28.25	24.39	39.3	35.45	32.89	36.47
'Foxc1'	0.65	0.25	0.32	0.82	0.45	0.33	0.52	0.18	0.19	0.25	0.3	0.24	0.09	0.05	0.14	0.22	0.06	0.2	0.14
'Foxd4'	3.62	3.98	2.75	0.65	0.64	0.45	1	2.91	2.18	2.51	2.81	3.02	3.48	3.59	3.27	4.63	3.64	4.03	4.96
'Foxh1'	0.17	0.11	0.57	0.33	0.07	0.31	0.14	0.19	0.33	0.07	0.13	0.11	0.35	0.15	0.32	0	0.02	0	0
'Foxj2'	9.18	9.34	9	6.58	5.91	6.21	6.47	7.14	5.9	6.58	6.36	7.49	7.47	7.26	6.94	9.33	9.69	8.23	9.08
'Foxo1'	13.41	14.91	13.65	3.96	4.36	4.07	4.04	2.47	2.83	2.64	2.19	1.59	1.51	1.52	2.24	0.85	0.91	0.68	1.13
'Foxo3'	23.05	23.43	20.78	14.54	15.52	14.35	13.24	14.69	13.94	13.43	13.29	18.71	24.67	23.19	26.04	17.22	14.39	12.63	14.55
'Foxo4'	24.47	24.51	23.78	18.08	18.74	18.07	18.16	19.61	19.58	17.35	19.1	21.15	22.58	20.06	23.09	15.67	15.78	13.14	15.3
'Foxp1'	19.18	19.39	17.55	16.68	17.71	18.74	16.85	14.03	16.13	16.27	13.78	7.27	6.7	7.21	7.67	6.39	6.4	6.52	6.72
'Foxp3'	0.35	0.57	0.34	0.17	0.18	0.17	0.16	0.06	0.13	0.15	0.06	0.09	0.04	0	0.09	0.05	0.02	0.03	0.07
'Foxp4'	10.12	11.72	9.19	9.71	10.35	11.12	11.03	8.21	8.4	7.97	7.77	4.63	3.23	3.24	3.98	3.23	2.52	3.14	2.64
'Foxq1'	0.05	0.26	0.21	0	0	0.03	0	0	0	0	0	0.05	0.04	0.02	0.05	0.09	0.08	0.11	0.09
'Fpgs'	8.95	9.79	8.78	19.51	19.77	20.51	20.9	7.2	9.93	9.19	7.92	4.08	3.96	3.4	4.03	1.9	2.13	2.02	1.81
'Fpr1'	98.22	97.15	80.3	4.96	3.83	3.6	5.86	17.14	8.64	10.82	16.69	85.34	111.16	115.37	90.6	205.21	193.68	168.68	175.31
'Fpr2'	183.38	166.78	153.89	25.83	29.71	28.9	35.8	124	90.56	101.28	140.96	349.92	317.18	360.59	289.61	432.78	422.67	374.05	410.98
'Frmd4a'	8.63	8.52	8.44	14.34	13.94	14.06	13.05	9.24	10.1	9.99	9.18	12.19	11.28	9.55	13.16	4.97	4.1	3.45	4.48
'Frmd5'	0.06	0.05	0.1	0	0	0.05	0.02	0.01	0.01	0.09	0.04	0.02	0.01	0.02	0.02	0.01	0	0.01	0.03
'Fscn1'	1.35	0.94	0.93	1.07	0.58	0.65	0.8	0.65	0.29	0.59	0.35	0.73	0.4	0.45	0.62	0.29	0.36	0.29	0.45
'Fscn2'	0.17	0.21	0.11	0.05	0	0.05	0	0.09	0.05	0.02	0	0	0.04	0.12	0	0.04	0.04	0.09	0.04
'Fsd2'	0.37	0.48	0.28	0.42	0.32	0.54	0.74	0.3	0.52	0.29	0.26	0.09	0.1	0.1	0.11	0.02	0.14	0.14	0.06
'Fsip1'	0.4	0.35	0.37	0.57	0.59	0.3	0.16	0.15	0.15	0.1	0.05	0	0.04	0.16	0	0.04	0.07	0.08	0
'Fstl1'	3.27	2.18	2.3	6.49	3.2	3.29	4.15	0.85	1.24	1.55	1.55	1.55	1.39	0.97	1.37	1.05	0.9	0.97	0.77
'Fth1'	1619.19	1643.61	1620.72	1382.55	1224.88	1188.47	1188.32	1011.84	970.34	940.02	1050.88	1026.36	1074.69	1040.78	1164.56	704.11	692.1	597.35	714.84
'Fxyd6'	0.58	0.48	0.47	0.42	0.35	0.36	0.6	0.45	0.34	0.31	0.09	0.5	0.23	0.19	0.59	0	0.04	0.04	0.04
'Fyb2'	0.26	0.15	0.24	0.14	0.14	0	0.07	0.07	0.03	0	0.03	0	0.03	0	0.06	0	0	0.03	0
'Fyn'	18.43	18.16	16.19	22.06	21.04	20.08	20.43	12.72	12.85	11.98	10.14	8.13	5.43	5.77	6.79	3.91	3.3	3.22	3.43
'Fzd6'	0.61	0.51	0.61	1.26	0.93	1.07	0.86	0.65	1.11	0.63	0.36	0.37	0.36	0.2	0.36	0.09	0.17	0.11	0.08
'Fzd9'	0.29	0.26	0.3	0.27	0.28	0.13	0.32	0	0.08	0.04	0.08	0.06	0.03	0.15	0.03	0.09	0.06	0.03	0.03
'G0s2'	42.69	48.1	59.54	25.82	23.3	25.08	27.83	39.13	35.67	38.56	37.92	57.42	50.89	55.41	53.62	58.42	59.05	77.51	81.53
'Gab1'	3.14	3.49	2.62	3.08	2.58	2.62	2.78	3.04	2.44	2.15	2.35	2.39	2.96	2.64	2.85	1.12	1.34	1.12	0.9
'Gabarapl2'	187.87	162.53	200.62	96.01	101.59	92.45	94.84	116.15	101.7	111.06	108.96	120.19	152.95	146.14	143.41	127.93	125.29	109.85	124.4
'Gabbr1'	12	12.83	12.29	4.32	3.74	3.97	3.87	2.92	2.43	2.59	2.47	12.64	8.84	10.94	9.25	14.69	12.74	12.08	11.35
'Gad1'	3.29	4.66	3.75	0.76	0.85	0.83	0.69	1.28	1.27	1.04	0.9	2.53	2.23	3.18	1.96	5.5	5	5.22	4.05
'Gadd45a'	99.85	87.42	97.24	23.89	26.47	23.01	20.32	38.47	36.23	25.05	33.92	96.66	92.19	93.19	104.65	82.06	75.66	69.32	92.79
'Gadd45g'	17.42	14.21	14.84	8.68	5.03	9.05	7.67	14.15	12.84	9.59	17.13	17.05	16.85	14.93	18.28	21.36	22.83	26.83	24.56
'Galk1'	17.63	19.26	14.83	52.43	52.59	53.75	56.84	23.47	35.02	29.56	28.32	6.81	6.54	5.04	7.36	3.68	3.78	4.79	4.55
'Galnt12'	3.48	3.22	3.68	3.79	4.08	3.7	4.24	1.86	2.64	2.78	2.28	1.18	0.78	0.6	1.2	0.85	0.65	0.66	0.66
'Galnt14'	0.2	0.22	0.15	0.1	0.07	0.07	0.07	0	0.03	0.03	0.03	0	0	0.1	0.01	0.03	0.01	0	0.02
'Galnt15'	0.43	0.29	0.29	0.62	0.38	0.26	0.34	0.18	0.06	0.19	0.19	0.16	0.09	0.16	0.11	0.09	0.14	0.09	0.14
'Galnt18'	0.54	0.5	0.26	0.38	0.19	0.41	0.33	0.18	0.31	0.28	0.4	0.1	0.2	0.1	0.05	0.13	0.19	0.1	0.1
'Gapdhs'	0.51	0.63	0.31	0.17	0.41	0.28	0.27	0.47	0.33	0.52	0.57	0.11	0.1	0.18	0.1	0.35	0.17	0.35	0.1
'Garem1'	0.83	0.97	0.84	0.5	0.43	0.32	0.16	0.39	0.17	0.17	0.29	0.75	1.04	0.79	0.94	0.27	0.21	0.19	0.18
'Gas6'	13.29	9.51	10.7	18.36	9.03	9.79	12.66	3.62	3.82	3.52	4.95	1.96	2.08	1.34	1.33	1.56	1.27	1.63	1.21
'Gas7'	20.73	21.29	17.67	13.21	13.34	14.69	14.34	20.93	19.42	19.53	20.1	18.99	19.61	21.29	18.72	23.26	21.47	21.82	21.49
'Gata1'	49.89	50.18	43.31	30.73	29.8	23.54	23.54	22.34	13.06	11.29	14.59	45.62	57.28	47.13	58.69	13.25	12.45	11.05	13.08
'Gata2'	12.7	13.34	12.93	26.65	29.6	22.58	23.03	11.96	13.05	11.02	11.69	5.72	5.86	4.75	6.94	2.6	2.29	2.26	2.66
'Gata3'	0.6	0.5	0.72	0.89	0.62	0.89	0.45	0.18	0.38	0.34	0.38	0.24	0.17	0.13	0.26	0.21	0.15	0.13	0.13
'Gbp10'	0.27	0.06	0.18	0.39	0.08	0.31	0.38	0.25	0.08	0.06	0.19	0.72	0.21	0.19	0.78	0.02	0.15	0.1	0
'Gbp2'	7.15	7.75	6.81	8.38	8.34	7.29	8.55	15.21	7.39	7.79	7.23	65.31	30.56	22.99	63.08	12.96	18.82	9.05	10.75
'Gbp3'	9.18	8.41	9.06	23.04	23.12	24.52	21.05	19.17	22.28	19.5	16.18	25.56	12.92	10.2	23.28	5.97	6.42	5.1	5.79
'Gbp4'	4.68	4.41	4.83	3.27	3.25	2.58	2.87	1.93	1.34	1.47	1.32	10.14	3.18	2.56	7.27	1.34	1.16	0.77	0.9
'Gbp5'	3.22	3.69	3.8	6.84	6.94	7.32	5.75	8.01	6.06	5.94	5.15	23.59	8.85	6.43	23.36	2.36	3.42	2.18	2.3
'Gbp6'	1.69	1.57	1.64	2.36	2.02	2.44	2.99	2.48	1.63	1.2	1.31	15.94	3.95	2.82	10.7	1.21	1.29	1.02	0.98
'Gbp7'	4.63	4.66	4.94	11.13	10.36	12.79	11.09	10.19	9.06	8.38	7.48	29.8	13.51	9.82	27.51	6.67	6.72	4.71	5.46
'Gbp9'	12.23	11.52	12.08	4.28	4.25	3.66	4.62	2.68	2.4	1.94	1.68	15.82	4.9	3.41	11.81	2.98	2.99	2.28	2.21
'Gch1'	16.52	16.06	14.44	6.02	5.94	5.88	5.35	5.62	4.5	4.71	4.06	23.59	24.49	22.45	30.05	8.3	7.09	5.44	6.36
'Gclc'	33.58	33.21	32.41	28.63	28.31	28.25	25.56	24.08	20.98	20.13	18.17	34.01	34.06	30.42	39.07	11.88	11.06	10.08	11.59
'Gcnt2'	12.65	13.41	11.93	8.95	9.04	9.97	8.51	10.27	9.01	9.54	10.14	12.56	13.64	15.45	12.75	21.84	22.42	17.95	21.42
'Gcnt4'	0.04	0	0	0.25	0.09	0.1	0.18	0.11	0.04	0.09	0.03	0.02	0.02	0.06	0.04	0	0	0	0
'Gcsam'	1.16	1.23	0.8	2.17	1.75	1.58	2.19	0.98	0.67	1.85	2.05	1.67	1.05	0.74	1.14	0.47	0.57	0.43	0.46
'Gdf11'	1.39	1.18	1.07	0.38	0.49	0.3	0.34	0.25	0.2	0.2	0.25	0.17	0.11	0.2	0.13	0.14	0.11	0.08	0.14
'Gdf3'	2.74	2.14	2.16	5.46	5.95	7.08	4.32	2.54	1.86	1.9	2.32	0.86	2.32	0.85	1.33	0.76	0.49	0.62	0.55
'Gdi1'	128.09	132.15	118.25	71.87	71.93	69.3	69.26	75.76	68.33	69.02	74.91	134.41	110.61	118.66	112.5	141.79	138.94	132.88	140.94
'Gdpd1'	1.64	1.23	1.42	1.42	0.96	1.05	1.24	0.89	0.64	0.74	0.81	0.16	0.67	0.54	0.56	0.21	0.12	0.27	0.34
'Gdpd2'	4.9	3.53	4.07	5.07	1.92	2.36	2.81	1.61	1.21	1.76	3.28	1.23	1.02	0.66	0.54	0.7	0.58	0.96	0.5
'Gdpd5'	0.36	0.44	0.34	0.54	0.36	0.42	0.68	0.19	0.27	0.53	0.28	0.17	0.2	0.08	0.16	0.15	0.13	0.1	0.33
'Gem'	1.92	1.47	1.67	1.22	1.33	1.29	1.23	1.2	0.71	0.5	0.66	0.35	0.11	0.43	0.57	0.41	0.24	0.22	0.27
'Gfap'	4.2	4.68	2.92	0.88	0.6	0.63	0.34	0.91	0.23	0.29	0.43	5.07	5.69	5.02	6.43	2.1	1.13	0.98	1.47
Gfi1'	177.73	160.16	178.96	108.98	102.92	112.27	114.49	182.49	167.27	173.37	193.37	281.83	200.24	221.86	216.96	300.08	279.78	272.18	316.46
'Gfi1b'	24.75	28.41	21.91	17.39	14.5	12.35	11.84	15.09	9.4	6.49	10.01	24.05	29.83	20.71	31.93	5.71	5.65	5.57	6.8
'Gfra1'	6.07	5.95	5.98	1.82	1.89	1.79	1.2	0.74	0.95	0.74	0.58	0.89	0.65	0.94	1.11	0.37	0.23	0.08	0.18
'Gfra2'	2.81	3.91	3.94	4.54	4.1	3.33	4.3	1.54	1.9	2	1.47	0.63	0.91	0.7	1.38	0.33	0.27	0.19	0.44
'Gfra4'	0.46	0.58	0.58	0.63	0.39	0.27	0.41	0	0.19	0.25	0.32	0.05	0.2	0.11	0	0.2	0.1	0.1	0.05
'Gga2'	15.85	17.94	14	19.48	20.89	21.55	21.93	13.57	16.48	15.52	13.54	5.57	5.11	5.23	5.51	3.64	3.19	4.12	3.71
'Ggact'	3.73	4.67	4.41	5.14	4.74	4.04	4.5	2.83	2.68	2.45	1.66	1.47	2.15	1.27	1.42	0.51	0.27	0.48	0.75
'Ggt1'	2.51	2.08	2.18	0.39	0.71	0.8	0.44	2.09	1.38	1.76	2.27	1.51	2.29	2.53	2.07	2.97	2.25	3.17	2.4
'Ggt5'	11.33	11.82	9.03	4.14	3.28	3.93	4.79	3.97	4.16	4.36	4.2	9.74	9.72	10	7.71	14.96	17.62	16.53	17.97
'Gh'	4.78	3.94	2.88	0	0	0.14	0.13	0.11	0	0.13	0.11	0.19	0.37	0.2	0.2	0.1	0	0	0.09
'Ghr'	0.83	0.64	0.66	1.94	0.81	0.43	0.82	0.33	0.36	0.38	0.78	0.22	0.39	0.26	0.13	0.2	0.15	0.2	0.2
'Gimap1'	30.68	30.74	30.7	14.9	16.17	15.66	14.25	6.78	6.76	6.43	6.41	3.87	3.43	3.89	5.47	1.65	1.05	0.89	1.33
'Gimap3'	40.14	42.36	42.02	16.69	17.8	14.54	16.96	8.3	5.47	6.86	6	6.84	3.61	3	3.21	3.29	2.82	2.72	3.33
'Gimap4'	39.53	40.84	40.99	20.33	20.07	19.73	25.05	9.39	7.91	8.02	7.73	11.82	5.36	5.7	7.59	5.99	3.64	3.66	5.26
'Gimap5'	4.53	5.48	4.95	2.91	2.95	2.1	3.07	0.86	0.93	0.64	0.87	0.88	0.68	0.72	0.61	0.38	0.36	0.13	0.39
'Gimap6'	58.64	54.03	54.34	27.42	29.12	28.29	26.18	14.23	13.52	11.54	12.18	10.12	6.18	6.9	10.55	3.72	2.99	1.96	3.82
'Gimap7'	6.97	8.32	8.03	4.87	6.14	5.39	3.47	2.42	2.37	1.53	1.27	2.54	1.09	0.98	1.8	0.65	0.87	0.55	0.99
'Gimap8'	12.39	13.21	13	5.4	5.18	4.43	5.67	2.41	1.97	2.04	1.57	3.23	1.62	1.86	2.12	1.27	1.12	0.76	1.25
'Gja1'	2.52	2.36	2.33	6.71	4.7	5.6	4.8	1.93	2.4	1.98	2.05	1.15	1.02	0.56	0.73	0.95	0.57	0.57	0.74
'Glcci1'	17.31	18.4	19.05	4.88	4.78	4.81	4.66	3.94	3.87	3.93	3.59	5.11	4.94	5.5	5.02	4.6	4.19	4	3.88
'Gldc'	0	0	0	0.2	0.02	0.07	0.1	0	0	0	0	0.02	0	0	0	0	0	0	0.02
'Glrp1'	0.42	0.28	0.25	1.32	2.12	2.11	2.01	1.84	3.02	2.36	2.73	1.93	0.91	0.53	0.88	0.41	0.45	0.48	0.23
'Glrx5'	222.26	194.27	196.23	136.55	131.35	121.84	116.85	96.37	83.43	78.52	81.94	164.12	179.07	151.43	205.93	63.21	57.18	51.32	64.2
'Gm1043'	0.16	0.22	0.17	0.05	0.01	0.03	0.01	0.01	0	0.01	0.03	0.02	0	0.02	0.01	0.02	0	0	0.01
'Gm11127'	2.18	2.29	1.61	0.81	0.52	0.51	0.67	0.7	0.95	0.8	0.66	2.08	0.73	1.61	1.09	1.26	1.67	1.02	1.39
'Gm11837'	1.7	1.54	2.57	0.59	0.98	0.52	0.14	0.78	0.12	0.36	0.46	1.43	0.75	0.93	1.07	0.1	0.44	0.18	0.36
'Gm12185'	0.28	0.26	0.16	0.32	0.28	0.34	0.44	0.4	0.22	0.23	0.14	2.11	0.8	0.38	1.88	0.31	0.33	0.17	0.21
'Gm12250'	4.22	4.08	3.86	7.4	6.72	6.38	7.21	4.54	4.6	4.01	2.87	18.89	7.3	4.36	16.63	2.17	3.47	1.65	2.16
'Gm14548'	27.7	30.19	27.26	16.6	15.37	17.08	18.6	18.48	20.01	21.24	17.54	21.69	27.79	29.52	24.32	42.02	42.7	34.59	38.06
'Gm15448'	3.08	3.74	2.91	2.1	1.43	2.03	2.37	1.77	1.92	2.28	1.68	1.68	2.76	2.42	1.87	3.13	3.33	2.89	3.18
'Gm15816'	0.64	0.49	0.4	0.15	0.28	0.18	0	0.36	0.15	0.06	0.24	1.23	1.29	1.15	1.12	0.39	0.47	0.16	0.51
'Gm16867'	17.21	16.87	16.2	6.56	6.51	6.44	5.01	5.61	5.97	3.1	4.71	13.08	20.82	21.69	21.18	10.65	9.43	7.81	8.96
'Gm17455'	1.41	2.75	1.87	0	0.15	0	0.15	0.14	0.08	0.44	0	0.89	0.53	0.82	0.95	1.2	1.68	1.6	2.97
'Gm20594'	1382.73	1253.92	1233.96	371.31	367.3	343.18	303.88	495.92	292.81	307.79	412.84	1058.67	890.12	833.97	1017.98	638.39	693.46	574.88	690.07
'Gm21451'	0.28	0.41	0.24	0.16	0	0.25	0.12	0.04	0.06	0	0.04	0.33	0.62	0.69	0.48	0.27	0.32	0.23	0.19
'Gm2427'	0.56	0.33	0.39	0.21	0.16	0.29	0.25	0.2	0.24	0.27	0.26	0.5	0.19	0.2	0.33	0.42	0.39	0.39	0.12
'Gm2808'	0.4	0.37	0.21	0.08	0.14	0.18	0.18	0.1	0.09	0.08	0.09	0.14	0.11	0.07	0.1	0.04	0.05	0.07	0.06
'Gm3055'	0.55	0.49	0.28	0.59	0.39	0.68	0.55	0.48	0.81	0.5	0.64	0.06	0.19	0.2	0.26	0.19	0.1	0.21	0.26
'Gm30679'	0.22	0.12	0.16	0.13	0.06	0.03	0	0.05	0.1	0	0.09	0.35	0.37	0.24	0.15	0.07	0.04	0	0.11
'Gm30732'	0.46	0.3	0.3	0.07	0.11	0.1	0.12	0.19	0.11	0.07	0.04	0.42	0.34	0.39	0.37	0.3	0.29	0.17	0.17
'Gm31493'	6.25	5.6	5.68	2.77	3.36	2.6	3.59	3.1	3.5	3.09	3.29	4.9	3.72	4.2	3.93	3.97	4.29	2.66	3.46
'Gm32742'	0.06	0.01	0.06	0.15	0.11	0.13	0.08	0	0	0.02	0.07	0.02	0.01	0	0.01	0.01	0.01	0	0
'Gm33370'	0.27	0.33	0.23	0.02	0.03	0.08	0.06	0.25	0.12	0.1	0.05	0.08	0.2	0.16	0.21	0.11	0.1	0.12	0.12
'Gm33373'	15.14	10.6	11.2	5.46	4.85	5.9	6.08	13.42	12.15	12.75	14.32	26.92	23.61	26.67	18.84	45.56	35.81	35.86	28.86
'Gm3373'	0.08	0.1	0.14	0.06	0.4	0.09	0.17	0	0	0.06	0	0	0.03	0	0	0	0.05	0	0.05
'Gm3383'	0.49	0.66	0.4	0.93	1.34	2.21	1.26	0.59	0.72	0.88	0.76	0.73	0.49	0.52	0.78	0.31	0.1	0.02	0.08
'Gm34758'	0.22	0.14	0.16	0.02	0.04	0.04	0	0.02	0.04	0.03	0.04	0.06	0.04	0.09	0.06	0.09	0.09	0.04	0.11
'Gm35410'	0.5	0.3	0.23	0.05	0.1	0.11	0.15	0.14	0.05	0.24	0.1	0.26	0.19	0	0.04	0.43	0.22	0.11	0.3
'Gm35498'	14.59	16.77	15.51	11.84	10.23	9.4	12.58	10.8	13.11	10.93	10.47	15.46	7.06	7.35	15.36	4.5	10.33	10.92	6.67
'Gm3636'	1.1	0.77	1.55	2.68	2.84	2.33	2.1	0.94	1.27	1.4	1.12	1.21	0.69	0.46	1.12	0.18	0.21	0.25	0.31
'Gm3696'	0.16	0.25	0.24	0.78	1.17	0.82	0.62	0.52	0.09	0.64	0.29	0.3	0.3	0.26	0.25	0.07	0.06	0.05	0.05
'Gm3739'	0.17	0.31	0.23	0.69	0.68	0.46	0.51	0.23	0.35	0.16	0.2	0.26	0.21	0.17	0.22	0.1	0.09	0.13	0.13
'Gm38457'	0.88	0.95	0.74	0.38	0.66	0.52	0.63	0.56	0.63	0.51	0.43	1.25	1.12	0.75	1.22	0.65	0.83	0.73	1.15
'Gm38510'	0.25	0.33	0.2	0.09	0.05	0	0.14	0.11	0.09	0.12	0.02	0.18	0.14	0.1	0.42	0.14	0.27	0.19	0.22
'Gm38521'	0.76	0.43	0.57	0.36	0.29	0.15	0.32	0.46	0.23	0.38	0.35	1.01	0.4	0.46	0.64	0.25	0.23	0.19	0.2
'Gm38525'	25.77	26.18	24.61	2.48	2.55	2.97	3.57	6.15	6.15	5.85	7.98	18.29	17.04	16.98	19.52	32.41	26.33	21.3	23.02
'Gm39972'	132.54	182.23	93.51	140.81	105.81	118.07	211.53	55	101.26	59.19	116.43	76.4	40.94	43.45	52.63	34.52	71.92	26.79	34.32
'Gm40275'	0	0.29	0.15	0	0	0.05	0	0.14	0.05	0.05	0.15	0.29	0.12	0.12	0.29	0.08	0.08	0.04	0
'Gm40369'	0.68	0.56	0.43	0.97	0.62	1.13	1.02	0.16	0.46	0.65	0.16	0.18	0.57	0.07	0.08	0.55	0.42	0.22	0.27
'Gm40892'	9.4	8.9	10	4.42	5.11	4.82	5.73	1.85	2.34	2.2	2.61	1.15	1.51	1.4	1.47	0.94	0.63	0.55	0.49
'Gm41408'	0.37	0.47	0.45	0.28	0.14	0.15	0.17	0.2	0.19	0.16	0.32	0.15	0.07	0.09	0.12	0.11	0.14	0.07	0.07
'Gm42031'	0.37	0.5	0.59	0.67	0.33	0.27	0.34	0.12	0.28	0.38	0.31	0.25	0.11	0.13	0.09	0.08	0.02	0.15	0.19
'Gm42049'	0	0	0.29	0	0	0.74	0	0.91	0.93	0.39	0.99	3.66	0.67	0.42	0	0	0	0	0
'Gm42102'	32.99	37.09	21.39	16.61	11.62	19.33	21.63	12.64	15.08	9.83	15.61	13.82	11.3	11.57	12.77	7.59	15.1	10.5	10.56
'Gm43305'	59.51	43.62	35.03	43.78	21.49	20.92	58.54	11.14	17.2	15.46	20.57	33.33	6.46	15.32	16.02	8.13	14.13	7.94	8.3
'Gm45978'	1.41	0.77	0.43	0.25	0.11	0	0.36	0.33	0.31	0.07	0.07	0.08	0.35	0.21	0.13	0.17	0.21	0.09	0
'Gm46156'	144.81	158.54	143.86	76.97	78.67	80.22	69.52	92.73	72.67	84.84	88.71	129.8	149.81	149.62	158.94	154.51	139.32	124.73	125.96
'Gm46272'	0.09	0.34	0.23	0.52	0.38	0.37	0.31	0.11	0.33	0.3	0.29	0.52	0.58	0.51	0.44	0.21	0.17	0.14	0.28
'Gm46620'	42.65	49.86	38.4	28.2	27.45	28.78	31.77	33.79	28.09	32.05	37.46	51.45	44.57	45.9	43.39	50.47	47.76	50.19	47.59
'Gm4841'	0.09	0.09	0.13	0.17	0.11	0.09	0.12	0.26	0.11	0.03	0	2.16	0.46	0.29	1.53	0.02	0.15	0.13	0.02
'Gm4951'	0.57	0.5	0.48	1.17	0.61	0.63	0.7	0.68	0.5	0.38	0.28	4.41	1.2	0.61	3.21	0.17	0.25	0.15	0.15
'Gm5111'	1.11	0.61	0.64	3.83	4.17	3.82	3.85	1.21	1.57	1.6	1.44	0.34	0.42	0.33	0.26	0.17	0.08	0.24	0.16
'Gm5134'	1.1	1.28	0.92	1.01	0.61	0.59	0.62	0.48	0.66	0.68	0.61	0.62	0.36	0.43	0.51	0.25	0.17	0.15	0.24
'Gm5150'	15.79	17.48	18.45	5.67	5.54	3.54	4.96	4.85	7.21	7.16	5.79	3.12	3.77	5.05	4.43	12.64	10.77	9.16	10.89
'Gm5431'	1.2	1.61	1.57	2.14	1.99	2.11	2.46	1.31	1.98	1.4	1.49	4.03	2.12	1.24	3.67	1.01	1.04	0.69	0.95
'Gm6377'	0.63	0.66	1.33	0.28	0.37	0.49	0.2	0.4	0.5	0.39	0.46	0.28	0.2	0.31	0.42	0.14	0.17	0.15	0.38
'Gm7609'	0.78	0.85	0.86	0.4	0.24	0.17	0.1	0.22	0.3	0.2	0.16	0.65	0.22	0.3	0.41	0.51	0.29	0.24	0.29
'Gm8369'	2.4	2.49	3.25	1.01	0.62	0.8	0.9	0.67	0.42	0.54	0.39	0.49	0.29	0.63	0.54	0.32	0.24	0.1	0.2
'Gm867'	11.46	14.48	10.02	3.95	3.75	3.42	2.52	5.04	1.95	1.78	3.73	23.37	26.45	27.32	32.15	7.94	6.51	5.13	7.02
'Gm8909'	9.01	8.57	7.96	5.16	4.19	5.24	4.62	4.06	2.91	3.17	2.63	7.29	3.18	2.3	4.24	3.33	3.06	3.65	2.63
'Gm9949'	3.98	4.95	3.45	1.4	1.33	0.73	1.33	2.43	2.04	1.81	2.02	3.63	5.63	5.11	3.85	4.74	6.65	5.5	5.67
'Gngt2'	72.98	67.51	59.4	48.22	37.64	45.47	39.52	50.7	50.41	54.3	54.65	19.16	23.71	19.88	25.03	17.78	22.13	25.37	28.24
'Gp9'	21.71	17.9	14.4	29.32	20.15	15.75	20.01	10.14	10.98	15.73	17.68	19.08	17.21	10.05	15.34	7.92	6.3	7.28	6.36
'Gpam'	11.91	12	10.34	5.71	5.62	5.43	5.04	3.17	3.66	3.31	3.01	3	2.3	2.64	3.56	1.16	0.96	0.91	1.03
'Gpat3'	12.45	11.77	10.75	1.99	2.11	2.5	1.33	2.88	2.23	2.72	3.16	5.96	5.55	7.3	7.23	10.63	9.94	8.48	9.61
'Gpc4'	1.14	1.5	1.39	0.67	0.73	0.34	0.54	0.4	0.36	0.28	0.49	0.6	0.99	0.7	0.69	0.42	0.11	0.26	0.22
'Gpcpd1'	59.72	58.38	57.82	21.39	22.04	25.13	23.71	24.34	21.45	22.28	22.39	55.18	61.35	58.28	66.22	48.92	45.05	37.3	49.9
'Gpd1'	4.13	4.2	3.62	5.62	2.54	3.13	3.92	1.69	1.92	1.55	2.6	0.51	0.61	0.7	0.59	0.34	0.57	0.53	0.38
'Gpihbp1'	2.03	3.05	1.35	2.7	1.39	1.17	2.4	1.06	0.8	0.95	0.65	0.65	0.64	0.53	0.86	0.43	0.7	0.98	0.91
'Gpm6a'	0.78	0.86	0.96	1.42	0.32	0.72	0.63	0.2	0.29	0.32	0.21	0.24	0.34	0.15	0.2	0.28	0.3	0.2	0.38
'Gpm6b'	0.63	0.82	0.5	0.51	0.31	0.38	0.5	0.11	0.11	0.13	0.16	0.17	0.24	0.18	0.18	0.04	0.12	0.09	0.03
'Gpr12'	1.05	1.21	0.9	0	0.04	0	0	0	0	0	0.04	0.04	0.07	0.03	0.13	0	0	0	0.07
'Gpr132'	14.41	15.99	20.84	16.02	14.62	13.9	13.57	13.1	12.63	12.35	11.57	9.04	6.04	6.43	7.61	6.02	5.15	4.99	5.56
'Gpr137b'	15.14	15.53	13.58	9.11	7.85	9.11	9.01	8.02	8.22	8.21	7.81	5.56	5.74	7.35	5.58	9.23	9.97	7.82	8.02
'Gpr137c'	1.68	1.79	2.17	1.31	1.16	1.35	1.29	2.01	2.01	1.51	1.65	3.52	3.72	4.01	3.42	4.85	5.46	4.55	5.08
'Gpr150'	0.19	0.38	0.17	1.1	1.06	0.87	1.23	0.36	0.34	0.42	0.44	0.44	0.3	0.27	0.48	0.28	0.2	0.14	0.2
'Gpr155'	6.57	5.95	4.85	1.96	1.79	1.6	1.43	1.53	1.44	0.89	0.91	1.66	1.88	1.87	2	0.63	0.54	0.82	0.57
'Gpr162'	1.14	1.13	0.64	0.71	0.86	0.38	0.65	0.45	0.28	0.26	0.15	0.27	0.14	0.28	0.19	0.15	0.17	0.09	0.13
'Gpr171'	12.47	12.98	17.9	16.36	21.79	18.27	18	9.24	11.38	10.3	8.52	6.05	4.13	4.28	6.54	2.54	1.93	2.28	3.08
'Gpr174'	2.42	2.19	2.23	1.27	1.23	1.26	1.36	0.83	0.85	0.6	0.55	0.4	0.24	0.36	0.37	0.19	0.13	0.09	0.2
'Gpr18'	14.35	14.65	13.29	4.7	4.77	4.78	4.81	5.24	3.4	3.45	3.34	4.19	2.73	1.24	3.06	1.77	1.13	1.29	1.09
'Gpr27'	9.5	6.61	6.63	0.31	0.24	0.34	0.38	1.77	1.09	1.25	2.13	9.07	9.28	12.47	7.54	13.67	12.02	11.57	13.63
'Gpr34'	2.57	2.89	2.84	2.73	2.53	2.45	2.88	1.34	1	1.89	1.07	0.94	1.09	0.98	0.99	0.78	0.46	0.57	0.4
'Gpr50'	0.15	0.04	0.06	0.15	0.08	0	0.11	0	0.03	0.03	0.02	0	0	0	0.02	0	0	0.02	0
'Gpr68'	0.71	0.81	0.69	1.07	0.8	0.97	0.94	0.67	0.98	0.97	0.87	0.4	0.26	0.26	0.26	0.32	0.29	0.14	0.26
'Gpr88'	0.2	0.09	0.12	0.49	0.21	0.22	0.23	0.08	0.07	0.04	0.11	0.02	0.05	0.04	0.06	0.02	0.02	0.03	0.03
'Gpsm1'	5.64	5.37	4.5	6.97	7.33	7.21	6.6	3.46	3.84	3.78	3.39	2.33	1.38	1.68	2.33	1.6	1.34	1.21	1.37
'Gpsm3'	180.45	182.89	162.5	109.85	113.72	113.38	121.06	137.27	144.72	140.9	155.18	255.94	214.38	230.21	203.24	310.72	279.93	296.22	302.49
'Gpx8'	2.03	1.34	1.89	3.8	2.07	1.64	2.08	0.93	0.93	1.28	0.86	1.12	0.62	0.39	0.81	0.4	0.66	0.45	0.52
'Gramd2'	0.9	0.86	0.81	0.72	0.35	0.53	0.97	1.71	1.35	1.58	1.92	2.46	2.7	2.81	2.46	3.61	3.04	3.55	3.06
'Gramd3'	12.7	14.06	15.01	9.43	8.82	9.34	8.53	5.51	6.46	7.62	6.02	7.3	3.63	2.5	5.75	1.8	1.94	1.59	1.95
'Gramd4'	26.72	28	24.88	24.36	23.64	24.13	21.21	15.49	17.51	17.34	14.19	11.25	10.28	9.74	10.72	5.69	5.64	6.05	5.71
'Grap'	23.39	24.81	23.35	7.91	7.69	7.03	9.56	5.41	5.46	5.48	4.73	4.65	4.18	3.65	3.6	2.58	1.96	4.16	3.2
'Grap2'	12.79	11.47	11.43	5.87	5.33	4.81	4.98	3.54	3.55	3.14	3.08	5.13	6.36	4.99	6.87	2.36	1.66	1.28	1.4
'Grb10'	1.16	1.45	1.24	4.7	4.69	4.55	4.64	2.2	2.63	2.55	2.17	0.39	0.35	0.32	0.33	0.37	0.25	0.29	0.3
'Grb7'	1.06	1.44	1.08	0.66	0.72	0.63	0.63	0.48	0.37	0.49	0.26	0.51	0.62	0.54	0.59	0.2	0.08	0.07	0.1
'Grem1'	0.56	0.44	0.64	0.53	0.59	0.74	1.42	0.1	0.21	0.47	0.2	0.21	0	0.08	0	0.08	0	0.04	0.08
'Gria2'	0.04	0.03	0.02	0.06	0.05	0.06	0.05	0.01	0.03	0.02	0.02	0.04	0.03	0.05	0.04	0.01	0.01	0.01	0.02
'Grina'	328.51	355.09	351.35	66.83	59.93	60.72	58.14	141.3	85.36	93.4	135.05	451.16	405.97	414.14	431.79	507.88	496.45	462.13	521.7
'Grk1'	0.2	0.21	0.21	0.13	0.21	0.14	0.14	0.19	0.17	0.14	0.23	0.2	0.15	0.17	0.26	0.16	0.21	0.14	0.16
'Grm1'	0.17	0.19	0.18	0.01	0.03	0.01	0.01	0.03	0.05	0	0.05	0.09	0.11	0.13	0.08	0.15	0.17	0.12	0.25
'Grm6'	0.39	0.46	0.47	0.58	0.5	0.38	0.44	0.21	0.27	0.17	0.52	0.21	0.24	0.18	0.17	0.08	0.06	0.12	0.08
'Grrp1'	0.63	0.62	0.52	1.23	1.13	0.9	0.8	0.17	0.09	0.23	0.18	0.74	0.26	0	0.31	0.12	0.23	0.35	0.14
'Grwd1'	10.43	11.65	7.63	31.64	29.78	29.93	31.45	10.94	14.83	14.69	10.18	5.23	3.96	4.17	4.69	2.46	2.52	2.56	2.85
'Gsap'	14.1	13.79	14.95	8.77	7.85	6.92	8.28	10.88	9.86	10.02	9.41	21.31	16.6	17.95	18.41	25.01	23.99	21.47	21.89
'Gsdme'	26.59	27.91	23.97	9.73	10.94	11.14	11.46	23.96	20.45	21.03	23.89	37.79	40.33	45.46	36.06	57.43	55.42	53.42	53.02
'Gsg1l'	0.09	0.02	0.03	0	0	0	0	0	0	0	0	0	0	0	0	0	0.02	0	0
'Gsn'	148.77	151.95	133.51	86.33	89.38	79.9	89.89	134.28	116.49	121.72	127.28	146.59	175.34	179.82	169.53	213.13	222.45	213.94	196.53
'Gsta4'	1.81	1.93	1.37	2.47	1.55	1.29	1.11	1.02	1.38	0.97	0.93	0.52	0.68	0.25	0.53	0.26	0.16	0.33	0.32
'Gstm2'	1.63	1.42	1.38	3.38	2.19	2	2.4	1.56	1.81	1.64	0.93	0.31	0.38	0.46	0.24	0.16	0.36	0.15	0.36
'Gstm5'	25.8	22.1	26.29	19.56	16.84	11.58	14.82	13.71	11.74	8.93	12.06	23.76	29.51	21.28	26.11	6.81	7.74	5.8	7.03
'Gstm7'	0.35	1	0.41	1.21	1.51	1.48	1.48	0.7	0.86	0.79	0.64	0.36	0.35	0.65	0.54	0.16	0	0.22	0.06
'Gstp3'	8.42	5.51	7.7	5.04	4.64	2.66	4.95	3.01	2.96	4.25	3.16	6.72	8.59	5.97	6.61	1.94	2.47	2.11	2.49
'Gstt1'	4.09	3.29	3.85	2.9	3.27	3.02	2.48	0.73	1.25	1.01	1.11	3.87	5.51	4.97	6.16	1.62	1.36	0.58	0.79
'Gtpbp2'	66.84	67.59	57.77	44.75	43	43.39	41.95	54.65	48.95	45.93	53.28	87.84	79.97	78.33	89.97	58.58	53.48	51.51	55.93
'Gucd1'	38.78	37.57	33.18	22.66	21.43	22.17	20.91	27.66	25	23.92	25.6	39.51	40.7	39.05	43.72	30.1	29.57	26.07	28.82
'Gulp1'	0.16	0.07	0.17	0.39	0.25	0.47	0.3	0.1	0.16	0.13	0.13	0.02	0.07	0.04	0.07	0.09	0.04	0.02	0.04
'Gypa'	178.51	166.77	183.11	50.03	37.39	34.14	24.7	68.61	26.1	22.9	34.19	259.89	348.58	303.4	378.02	92.34	77.47	54.89	83.69
'Gypc'	55.79	54.6	43.18	44.17	39.78	40.66	37.21	37.26	31.41	29.25	29.15	67.91	75.41	70.48	92.15	26.33	21.07	19.36	23.19
'Gzma'	25.15	27.86	22.88	14.98	9.3	9.27	16.21	4.61	2.76	2.93	3.29	24.08	9	17.79	15.4	13.05	9.49	8.41	12.5
'Gzmb'	2.28	3.03	2.73	2.96	3.46	3.73	4.34	2.54	2.18	1.45	2.2	15.79	3.74	4.1	9.15	3.89	1.97	3.44	2.81
'H1f10'	3.81	2.5	2.79	5.65	5.35	6.05	5.56	2.29	3.47	2.51	3.31	1.65	0.95	0.8	1.22	0.75	0.35	0.7	0.49
'H1f2'	54.11	63.89	64.09	27.89	40.47	28.46	32.97	35.03	33.79	37.54	32.37	31.75	36.92	34.1	51.63	35.24	43.75	37.57	52.18
'H1f5'	2.04	1.73	1.71	2.3	2.97	8.1	6.65	1.9	1.69	2.59	1.1	2.18	1.35	0.67	2.1	2.54	1.7	1.96	1.18
'H2-Aa'	409.42	431.22	380.37	138.39	130.79	114.54	121.32	76.42	76.85	65.36	62.82	84.77	38.27	31.22	60.06	24.13	25.88	20.84	28.44
'H2-Ab1'	327.16	343.36	278.31	100.22	88.15	91.65	84.51	49.71	53.24	47.83	38.61	63.04	28.5	23.68	39.07	18.73	18.57	14.22	16.79
'H2ac18'	60.73	61.27	49.3	11.21	9.56	9.01	14.14	8.61	8.4	8.94	7.91	35.78	38.43	32.94	38.08	65.84	62.45	63.77	63.99
'H2ac19'	2.58	1.32	2.04	1.61	0	0	0	0	0	0	0	1.34	0	0	1.3	0	0	1.24	1.26
'H2aw'	42.09	56.36	42.28	23.13	26.84	22.11	17.92	19.43	22.26	21.16	19.86	39.31	44.05	39.46	51.23	20.93	19.12	21.15	17.39
'H2bc21'	11.09	11.64	10.79	6.06	9.66	7.06	7.38	9.44	10.31	8.34	8.49	10.41	12.28	12.41	17.1	5.82	7.37	7.02	7.35
'H2bc4'	72.31	78	59.31	43.25	32.57	28.3	36.38	34.18	28.36	26.87	28.39	62.48	49.19	44.07	69.16	42.21	37.67	39.72	53.26
'H2bc6'	7.65	3.29	3.23	4.3	3.03	5.86	1.94	1.14	3.73	2.81	4.07	5.05	2.54	2.82	3.39	4.51	6.6	2.52	4.94
'H2bu2'	22.5	21.33	12.64	7.74	4.06	4.15	3.46	10.8	6.23	4.33	4.43	23.05	24.27	21.77	39.7	6.19	3.93	4.2	8.31
'H2-DMb2'	45.52	51.71	41.87	8.26	9.26	7.84	8.48	5.24	5.05	6.29	5.25	6.84	4.43	5.36	5.85	6.13	6.42	6.23	5.92
'H2-Eb1'	168.04	178.89	157.01	43.65	38.73	38.09	39.83	28.06	22.41	22.68	18.86	32.02	13.89	10.65	20.44	8.22	10.73	6.6	9.07
'H2-Eb2'	3.59	3.75	3.46	0.49	0.29	0.47	0.26	0.14	0.18	0.19	0.1	0.1	0.02	0.14	0.17	0.02	0.02	0.07	0.02
'H2-Oa'	23.46	26.14	22.49	11.88	13.89	9.95	11.61	8.49	6.97	6.33	4.65	2.82	2.75	2.08	3.41	1.67	1.27	1.36	1.99
'H2-Ob'	50.15	52.76	49.88	10.82	12.33	9.44	10.82	6.12	5.94	6.76	4.99	5.11	3.83	4.05	6.07	1.22	0.83	0.99	1.01
'H2-Q10'	38.52	44.64	42.63	1.2	0.91	0.78	2.18	1.73	0.75	0.72	1.34	9.15	8.58	8.85	8.26	20.59	7.81	15	15.13
'H2-Q4'	114.72	103.92	108.73	76.23	69.65	71.1	67.87	73.21	60.23	50.6	49.8	161.7	52.41	49.29	86.63	43.96	48.97	43.76	47.07
'H2-Q6'	125.58	118.04	114.93	38.83	35.93	30.46	31.39	24.57	19.66	15.27	14.21	83.73	16.16	15.44	29.76	12.98	9.49	9.45	11.75
'H2-Q7'	78.18	76.19	62.78	45.67	45.37	33.47	36.76	29.03	20.57	21	14.7	71.64	14.34	14.3	33.22	14.77	13.93	10.73	13.27
'H2-Q9'	15.6	17.79	16.23	8.48	6.84	11.58	8.17	4.23	5.53	2.78	4.09	10.46	1.12	2.41	0	2.71	0	0.43	0
'H2-T10'	5.3	5.51	3.91	3.69	4.12	3.49	3.09	3.38	2.88	2.33	2.69	5.88	2.32	1.77	3.83	1.84	1.75	1.75	1.59
'H2-T23'	255.54	253.05	231.11	181.13	169.72	165.35	178.26	170.79	160.7	147.8	150.81	306.25	209.8	185.19	265.45	190.18	193.1	172.15	180.43
'H2-T24'	49.1	48.82	45.49	19.22	19.08	19.82	19.87	19.74	17.77	13.86	15.12	101.58	65.64	54.16	93.28	52.32	54.74	41.04	43.24
'H3c14'	2.97	3.21	2.39	0	0	0	0	0	1.21	0	1.04	0	0.92	0	0	2.3	1.87	0	0
'Hacd4'	27.63	30.24	28.43	15.52	15.7	14.88	13.09	21.59	22.52	20.43	21.15	26.36	33.55	32.17	31.05	46.23	46.36	37.74	38.01
'Hace1'	12.08	11.11	10.34	8.61	7.67	9.25	7.14	9.96	7.47	8.08	7.85	15.96	17.71	15.79	19.1	9.44	8.24	7.11	8.6
'Hagh'	103.25	99.73	113.33	44.37	35.97	36.27	37.69	46.1	40.06	33.1	38.75	83.42	100.16	89.75	110.49	42.56	38.28	33.52	38.61
'Hap1'	0.51	0.53	0.5	0.54	0.49	0.38	0.29	0.24	0.31	0.39	0.36	0.36	0.1	0.1	0.3	0.02	0.06	0.11	0.13
'Has2'	0.34	0.24	0.27	0.02	0	0	0.02	0.02	0	0.02	0.03	0.34	0.47	0.68	0.42	0.49	0.38	0.39	0.42
'Havcr1'	2.56	2.09	2.68	2.33	2.27	2.3	2.09	0.62	1.02	0.84	0.76	0.85	0.44	0.82	1.13	0.41	0.22	0.03	0.39
'Hba-a1'	80850.4	79901.9	97581	8375.63	5925.26	4688.97	4154.88	7589.08	3573.37	2425.66	5034.74	41058.8	53693.4	49320.9	54230.2	16403.2	15800.1	10822	17700
'Hba-a2'	48548.6	46919.7	61252.8	4450.06	3040.68	2385.26	2226.42	3875.46	1926.85	1223.23	2813.39	22374.2	30003.3	27372.5	29083.4	9362.05	8949.5	5678.69	10400.2
'Hbb-b1'	6.25	3.68	7.31	0.23	0.51	0	0.26	0.23	0.69	0	0.22	2.95	4.13	3.91	3.79	0.94	1.46	0.73	1.08
'Hbb-bs'	78583.1	73330	100822	7564.03	5469.28	3882.68	3545.44	6799.3	3223.78	2231.27	4657.84	33561.4	52478.8	48134	53442	16314.9	15519.6	8833.69	16903
'Hbb-bt'	23735.1	22407.9	29974.3	2793.39	2197.3	1621.84	1408.96	2249.39	1269.53	864.41	1644.05	12930	17490.3	15843.9	18466	5690.88	5519.27	3252.43	6017.33
'Hbegf'	0.2	0.23	0.21	0.3	0.45	0.48	0.42	0.1	0.13	0.1	0.1	0.11	0.03	0.19	0.08	0.11	0.05	0.03	0.05
'Hbp1'	51.48	50.57	52.15	33.57	39.62	37.11	35.57	48.25	47.01	46.85	46.98	37.31	50.31	44.9	47.11	49.24	50.27	37.89	44.58
'Hbq1a'	5.08	5.12	8.8	0	0	0.25	0	0	0.23	0	0	2.27	2.57	3.64	5.52	0.57	1.22	0.71	1.07
'Hbq1b'	43.2	41.06	38.59	5.7	4.1	3.95	3.26	9.58	1.71	2.38	4.56	33.9	48.89	40.81	56.27	14.15	10.83	8.16	12.59
'Hc'	0.17	0.21	0.13	0	0.01	0.03	0.03	0.16	0.12	0.16	0.16	0.52	0.44	0.75	0.39	0.79	0.68	0.53	0.52
'Hcar2'	7.89	6.95	8.12	0.56	0.31	0.28	0.98	0.77	0.51	0.26	0.62	2.62	1.73	2.24	2.91	5.48	3.58	3.38	4.73
'Hck'	111.72	121.32	99.89	73.77	70.19	75.83	83.01	121.36	113.14	120.07	127.61	131.81	126.13	135.45	127.04	161.78	147.67	146.71	151.1
'Hcrtr2'	0.22	0.08	0.32	0	0	0.02	0.02	0	0	0	0	0	0	0	0	0	0	0	0
'Hcst'	98.98	105.51	105.63	71.13	52.85	61.63	72.64	76.28	68.95	71.13	69.89	130.33	146.08	132.24	112.59	175.95	187.78	174.03	167.18
'Hdac10'	12.28	14.91	11.67	11.86	12.13	11.05	11.21	6.85	7.94	6.74	6.1	6.74	4.89	5.67	5.49	5.53	3.78	4.81	4.27
'Hdac11'	4.09	3.89	3.24	1.25	1.48	1.4	1.7	1.37	1.2	0.67	0.53	1.13	1.35	1.07	1.66	0.47	0.36	0.24	0.49
'Hdac9'	4.74	4.85	5.21	4.55	5.25	4.27	3.97	2.51	2.66	2.31	2.06	1.54	1.38	1.41	1.74	0.71	0.85	0.96	0.85
'Hdc'	124.56	122.65	146.07	79.39	81.29	79.69	86.19	87.62	82.12	85.9	88.5	124.39	132.64	132.47	128.78	181.79	150.53	134.23	178.86
'Hdhd5'	11.23	11.22	9.11	10.94	10.73	10.56	9.91	7.21	7.73	7.31	6.18	5.2	4.53	4.29	4.06	2.47	2.25	2.26	2.04
'Heatr9'	0.33	0.38	0.34	0.09	0.14	0.2	0.14	0	0.04	0	0.04	0	0	0	0.04	0	0	0	0
'Hebp1'	97.94	97.1	93.61	49.43	36.25	31.66	35.64	43.58	24.91	26.47	27.87	83.54	88.17	73.75	107.54	23.81	22.01	17.6	23.22
'Hectd4'	9.31	9.7	9.16	6.33	5.5	5.51	5.19	5.68	5.11	5.19	5.43	9.84	10.83	9.92	11.19	4.98	4.3	3.77	4.4
'Heg1'	4.86	5.24	4.7	7.1	7.36	7.53	7.13	5.35	5.55	5.44	4.97	2.46	2.02	1.95	2.29	1.69	1.39	1.42	1.61
'Helz2'	13.78	14.3	12.51	8.71	7.61	9.12	8.81	7.01	7.18	6.04	6.78	25.89	13	10.42	22.39	11.1	10.98	9.87	10.24
'Hemgn'	127.91	126.59	104.44	37.94	31.24	28.02	18.73	54.41	20.86	18.88	28.22	152.12	222.53	201.13	255.67	56.92	48.98	34.97	47.12
'Hepacam2'	0.66	0.74	0.92	0.04	0.15	0.26	0.21	0	0.07	0.12	0.06	0.03	0.06	0.03	0.05	0	0.06	0	0
'Heph'	0.27	0.26	0.26	0.59	0.25	0.22	0.28	0.11	0.08	0.21	0.23	0.05	0.08	0.06	0.04	0.03	0.06	0.03	0.09
'Herc1'	14.49	15.48	14.09	11.28	11.41	10.6	9.98	10.77	10.4	10.07	9.98	15.19	17.09	15.52	18.48	10.34	9.79	8.77	9.55
'Herc6'	5.63	5.23	4.93	5.72	5.71	6.14	5.95	6.58	6.27	6.03	5.54	20.18	11.42	7.46	21.89	4.58	4.22	3.46	3.9
'Herpud1'	81.47	79.5	87.8	80.28	83.04	83.01	74.83	59.87	64.15	63.76	61.03	34.61	35.95	33.68	36.11	32.49	29.47	30.06	26.72
'Hes1'	4.76	3.98	3.73	3.68	2.33	2.6	2.67	1.57	0.97	1.1	0.83	1.53	0.87	1.11	1.37	0.4	0.37	0.42	0.32
'Heyl'	0.67	0.46	0.62	0.32	0.22	0.18	0.33	0.27	0.28	0.23	0.27	0.41	0.53	0.42	0.61	0.25	0.18	0.15	0.14
'Hid1'	1.15	1.41	1.31	1.2	0.95	0.78	0.86	0.57	0.46	0.45	0.33	0.26	0.25	0.18	0.18	0.24	0.16	0.08	0.11
'Hif3a'	0.22	0.19	0.15	0.6	0.49	0.55	0.63	0.28	0.26	0.19	0.26	0.18	0.26	0.18	0.18	0.04	0.06	0.05	0.06
'Hip1r'	46.62	47.41	42.29	28.43	28.71	26.57	30.29	35.02	32.71	34.21	36.46	45.85	40.83	39.71	41.71	47.4	50.25	51.25	52.98
'Hist1h2bq'	4.39	2.67	2.7	5.48	3.26	9.91	6.87	6.08	3.65	5.17	1.93	7.15	2.01	1.76	2.6	7.59	6.25	4.71	5.85
'Hist1h2br'	4.39	2.67	2.7	5.48	3.04	9.29	6.87	6.08	3.65	5.17	1.93	7.15	2.01	1.76	2.6	7.59	6.25	4.71	5.85
'Hist1h4n'	6.43	5.2	4.36	12.15	4.53	15.11	15.52	3.93	4.18	5.85	2.16	6.17	1.53	2.51	3.64	5.44	2.38	4.21	2.8
'Hivep2'	3.49	3.6	3.23	1	1.1	1.39	0.9	0.94	0.9	0.76	0.77	0.69	0.46	0.51	0.75	0.28	0.25	0.27	0.25
'Hivep3'	0.85	0.95	0.72	0.4	0.47	0.44	0.39	0.3	0.25	0.25	0.25	0.45	0.32	0.26	0.4	0.19	0.15	0.09	0.14
'Hmbs'	322.32	298.78	274.2	137.55	120.1	107.4	99.78	132.13	86.25	79.39	92.13	301.41	366.29	325.73	413.09	113.91	106.56	81.12	108.76
'Hmga2'	0.43	0.41	0.36	2.12	2.04	2.44	2.31	0.9	1.06	1.01	0.8	0.42	0.39	0.44	0.38	0.56	0.39	0.33	0.36
'Hmgcll1'	1.84	1.63	1.62	0.88	0.6	0.72	0.81	0.84	0.53	0.68	0.43	0.85	0.81	0.66	1.15	0.59	0.38	0.52	0.58
'Hmgn1'	96.55	94.73	86.14	153.27	151.67	150.3	128.59	70.82	88.48	83.62	77	28.13	30.02	28.38	31.02	17.76	15.14	12.68	15.42
'Hmox1'	180.86	165.95	159.97	234.26	155.57	155.08	219.59	74.1	82.61	80.58	98.51	31.4	40.49	32.73	33.86	30.23	29.48	22.56	26.01
'Hnf4a'	0.2	0.23	0.11	0.69	0.86	0.63	0.73	0.32	0.23	0.47	0.4	0.01	0.04	0.04	0.04	0.01	0.01	0	0.01
'Homer2'	0.1	0.11	0.09	0.28	0.22	0.11	0.2	0.1	0.11	0.1	0.09	0.11	0.06	0.09	0.12	0.03	0.02	0.03	0.05
'Hoxa3'	0.39	0.26	0.22	1.1	0.9	1.13	0.68	0.72	0.56	0.65	0.75	0.26	0.4	0.15	0.34	0.08	0.17	0.06	0.09
'Hpgd'	25.34	22.86	21.61	25.59	17.89	14.59	21.74	12.83	12.7	14.73	14.2	7.95	9.7	8	7.5	5.24	4.52	4.11	4.43
'Hpgds'	3.26	2.53	3.08	3.72	2.65	2.07	3.05	1.46	1.53	1.69	1.6	0.69	1.03	0.77	0.69	0.6	0.57	0.66	0.73
'Hpn'	4.3	3.48	4.15	5.46	5.31	5.02	5.68	2.97	2.29	2.66	3.1	2.35	2.84	1.02	2.43	0.51	0.66	0.74	0.78
'Hrh4'	0.58	0.66	0.47	0.57	0.96	0.25	1.25	0.25	0.62	0.23	0.54	0.13	0.13	0.1	0.08	0.03	0.1	0.13	0.07
'Hs3st3b1'	0.44	0.57	0.45	0.3	0.72	0.55	0.49	0.42	0.42	0.5	0.31	0.19	0.08	0.12	0.19	0.09	0.08	0.08	0.1
'Hs6st1'	19.23	19.83	18.38	15.67	15.67	14.22	11.83	10.99	10.17	10.08	9.56	18.64	20.97	19.49	22.47	7.13	5.43	5.69	7.14
'Hsbp1l1'	0.7	0.92	0.99	0.74	0.53	0.26	0.53	0.84	0.43	0.59	0.42	2.68	2.26	2.38	1.83	3.5	2.3	2.46	1.76
'Hsh2d'	14.4	15.11	12.84	10.37	10.04	10.71	10.98	9.7	8.65	8.55	8.56	23.23	13.64	12.88	22.08	15.37	16.11	12.39	14.43
'Hspa12a'	0.31	0.3	0.32	0.18	0.12	0.08	0.15	0.26	0.15	0.1	0.16	0.59	0.28	0.5	0.32	0.41	0.81	0.48	0.48
'Hspa12b'	0.69	0.84	0.49	0.9	0.58	0.32	0.41	0.41	0.27	0.28	0.18	0.24	0.08	0.3	0.3	0.2	0.28	0.16	0.13
'Hspa1b'	0.56	0.47	1.02	1.3	2.54	1.34	0.89	9.28	6.14	5.01	3.52	0.62	0.42	0.55	0.91	0.25	0.27	0.17	0.22
'Hspa2'	7	6.78	5.86	7	5.99	6.81	6.32	4.72	4.22	5.06	4.27	2.26	1.72	1.95	2.28	1.49	1.13	1.59	1.15
'Hsph1'	16.54	19.24	17.56	36.32	46.6	42.95	38.58	18.49	22.35	24.3	18.52	7.02	6.85	7.43	6.93	5.95	3.32	3.88	4.34
'Htra1'	1.23	0.71	0.4	0.73	0.33	0.53	0.42	0.42	0.28	0.24	0.47	0.23	0.26	0.03	0.24	0.23	0.24	0.31	0.21
'Htra3'	0.06	0.09	0.16	0.91	0.55	0.61	0.9	0.14	0.44	0.25	0.22	0.21	0.2	0.12	0.21	0.2	0.05	0.24	0.14
'Hyal1'	1.1	0.92	0.93	1.23	0.87	1.42	1.25	1.35	1.02	0.91	1.29	1.11	1.02	1.02	1.01	0.55	0.47	0.4	0.28
'Hyal2'	3.47	4.03	3.3	6.49	6.54	7.11	7.46	3.72	5.04	3.71	4.24	2.05	3.47	2.48	3.24	1.5	1.3	1.07	1
'Hyal3'	0.68	0.99	0.7	1.29	1.13	0.5	1.15	0.7	0.95	0.64	0.13	0.53	1.02	0.55	1.15	0.37	0.17	0.49	0.17
'Iba57'	6.7	6.84	6.15	5.51	5.48	5.74	4.76	4.68	3.92	4.09	3.64	5.57	8.01	5.91	6.61	2.46	2.03	2.15	2.17
'Ibsp'	19.12	10.42	12.38	9.05	4.63	3.8	6.85	3.07	3.32	2.81	2.89	0.52	1.12	0.51	0.78	0.82	0.74	0.78	0.81
'Icam4'	25.76	24.92	24.07	16.58	14.07	10.75	9.57	9.36	4.84	4.78	5.85	28.46	34.23	32.51	37.17	9.7	8.54	7.49	8.08
'Icam5'	0.15	0.33	0.16	0.13	0.08	0.17	0.14	0.15	0.08	0.05	0.1	0.3	0.33	0.23	0.37	0.15	0.04	0.14	0.08
'Icos'	0.39	0.44	0.98	0.74	0.54	0.78	0.54	0.29	0.38	0.24	0.37	0.13	0.15	0.21	0.08	0.1	0.11	0.13	0.18
'Icosl'	19.82	21.08	17.83	13.26	13.81	14.43	13.2	14.37	13.92	13.06	14.33	23.99	18.12	20.8	19.39	26.84	27.63	27.18	25.65
'Id3'	25.24	19.31	15.03	13.31	9.38	10.01	9.84	4	4.8	3.47	4.39	5.59	2.9	4.07	3.63	2.09	1.77	2.46	2.03
'Id4'	0.24	0.24	0.2	0.67	0.28	0.27	0.46	0.09	0.13	0.13	0.13	0.21	0.18	0.17	0.13	0.12	0.12	0.15	0.12
'Ier5'	23.52	23.34	20.7	15.82	14.34	14.24	14.5	16.19	15.43	15.32	14.16	19.77	15.08	15.12	16.43	25.3	21.8	20.53	19.3
'Ifi203'	31.96	33.35	32.85	53.47	53.73	56.02	48.59	35.08	43.6	36.07	29.21	54.6	26.66	20.6	48.25	13.4	12.35	11.4	10.17
'Ifi204'	22.94	21.49	23.37	28.74	26.74	31.14	30.12	22.7	23.33	23.24	18.93	70.91	38.18	24.69	67.47	21.01	24.45	17.39	18.77
'Ifi205'	2.54	2.33	1.85	6.94	3.82	5.82	3.97	2.29	2.79	2.5	2.36	23.45	7.95	4.17	21.36	1.44	2.07	0.95	1.18
'Ifi206'	4.26	4.62	4.41	2.68	2.46	2.38	2.54	1.1	1.58	1.25	1.26	9.06	2.68	1.5	6.92	0.54	0.73	0.45	0.34
'Ifi207'	9.52	9.05	8.51	23.61	17.55	22.83	18.64	12.26	15.46	18	12.17	26.08	13.61	9.52	21.31	6.35	7.11	6.12	5.79
'Ifi208'	3.09	3.51	2.8	1.57	1.48	1.3	1.67	0.85	0.98	0.92	0.55	5.79	1.92	1.23	6.31	0.52	0.65	0.36	0.52
'Ifi209'	64.83	59.76	63.93	54.36	52.05	55.29	57.47	41.64	45.04	43.3	34.09	72.72	40.74	31.65	66.11	21.61	21.81	17.67	19.77
'Ifi211'	19.95	19.27	15.48	34.79	32.35	39.21	37.77	27.5	27.33	24.68	18.8	79.44	38.51	27.38	71.88	20.24	20.52	15.67	15.28
'Ifi213'	8.62	7.21	7.72	5.6	5.3	5.9	6.62	2.71	2.95	3	1.79	29.25	7.61	3.81	22.64	1.83	1.66	1.06	1.14
'Ifi214'	1.59	1.38	1.91	0.29	0.3	0.31	0.59	0.35	0.14	0.07	0.28	1.28	0.11	0.23	0.65	0.06	0	0.11	0.05
'Ifi44'	0.95	0.78	1.01	2.44	2.01	2.62	1.92	1.27	1.49	1.31	0.99	10.33	2.28	0.95	7.95	0.2	0.31	0.23	0.33
'Ifi47'	37.28	31.82	32.39	69.45	68.85	62.66	67.95	44.24	45.24	42.05	37.3	101.71	39.63	29.46	91.95	18.99	20.37	16.29	13.85
'Ifih1'	5.1	5.1	4.87	7.04	6.53	7.41	7.02	6.85	7.44	6.74	6.24	20.31	10.87	8.36	21.14	6.66	6.83	5.74	6.02
'Ifit1'	4.49	3.61	3.73	1.95	1.7	1.41	1.75	1.54	1.43	1.41	1.01	39.06	11.98	5.85	36.65	3.13	3.25	2.1	2.26
'Ifit1bl1'	2.78	3.03	2.57	2.17	1.63	1.33	2.01	1.62	1.05	1.15	0.87	10.02	3	1.95	9.05	1.02	1.22	0.75	0.8
'Ifit1bl2'	4.72	5.29	5.19	0.24	0.2	0.24	0.33	1.44	1.14	0.82	1.3	11.48	9.58	12.54	9.61	22.16	15.4	15.31	14.85
'Ifit2'	5.51	5.75	5.38	10.81	10.85	11.67	10.59	12.16	12.79	11.43	11.8	38.79	16.41	10.84	40.6	7.75	7.62	7.62	7.15
'Ifit3'	11.15	10.11	8.98	6.93	5.24	4.43	6.34	3.94	2.97	2.77	2.16	87.7	21.12	9.15	77.14	5.83	6.47	3.47	3.68
'Ifit3b'	3.59	2.32	3.7	1.11	0.79	1.01	1.3	0.88	0.76	0.82	0.61	24.38	8.62	3.75	23.24	2.95	4.37	1.81	1.52
'Ifitm10'	4.32	4.89	3.47	1.24	0.94	0.99	0.9	1.47	0.82	0.9	1.18	2.64	2.11	3.55	2.58	3.7	3.84	4.18	3.87
'Ifitm6'	1494.24	1378.41	1318.25	395.22	429.11	510.12	517.69	1802.26	1424.14	1465.58	1941.81	2076.91	2549.75	2731.43	2365.11	3176.5	3227.82	3009.54	3285.2
'Ifng'	0.44	0.32	0.29	0.08	0.24	0	0.24	0.29	0.15	0.23	0.08	3.78	0.86	0.37	3.39	0.25	0.29	0.35	0.29
'Ifnlr1'	13.42	15.4	12.54	3.1	3.57	3.59	3.49	10.29	7.7	7.96	11.29	32.16	27.53	31.68	24.12	44.21	42.52	43.15	39.93
'Ifrd2'	52.07	51.05	48.39	64.97	64.14	64.33	61.91	34.84	33.9	32.11	30.26	44.29	49.7	43	51.97	15.95	12.48	13.24	14.24
'Ift122'	1.85	1.94	1.1	2.04	1.91	1.89	2.06	1.48	1.79	1.64	1.58	0.71	0.76	0.54	0.66	0.38	0.24	0.38	0.28
'Ift140'	19.89	21.14	18.19	11.58	10.65	10.16	9.65	13.62	9.37	9.61	10.67	17.01	22	20.48	27.48	8.02	7.46	6.23	7.61
'Ift22'	17.2	19.27	17.05	20.29	22.29	24.72	22.01	15.33	22.88	20.87	16.43	4.7	4.08	4.8	6.42	1.91	3.73	2.91	3.59
'Igf1'	2.42	2.14	2.45	2.69	1.8	1.97	2.67	1.37	1.03	1.25	1.2	0.53	0.61	0.59	0.55	0.46	0.41	0.25	0.36
'Igfbp3'	1.59	1.36	1.5	1.08	0.81	0.68	0.95	1.62	0.94	1.73	3.28	1.93	1.59	0.55	0.85	0.82	0.42	0.87	0.42
'Igfbp7'	11.96	11.5	10.25	18.16	10.19	10.65	12.09	6.61	5.35	7.05	6.99	4.88	4.35	3.46	4.25	2.5	3.48	3.01	3.43
'Igll1'	52.41	65.21	58.16	65.06	60.9	51.28	49.96	16.81	19.31	21.9	12.8	25.83	21.27	25.59	31.49	5.6	5.71	3.2	6.14
'Igsf3'	0.72	0.51	0.65	0.56	0.29	0.45	0.46	0.26	0.16	0.23	0.41	0.32	0.38	0.41	0.29	0.14	0.08	0.18	0.1
'Igsf9'	2.3	1.95	1.8	0.38	0.17	0.39	0.32	0.23	0.15	0.21	0.13	0.09	0.12	0.08	0.21	0.07	0.03	0	0.06
'Igtp'	16.63	16.36	15.3	20.33	18.65	18.84	20.96	18.91	14.61	15.43	14.52	84.84	33.95	23.16	65.98	16.67	18.49	13.38	13.65
'Iigp1'	1.58	1.35	1.97	3.19	2.18	2.42	3.8	4.18	1.92	1.7	1.26	30.87	7.38	4.49	22.48	1.18	1.95	1.05	1.07
'Ikzf3'	23.15	24.8	20.48	2.5	2.28	2.19	2.33	1.84	1.79	1.49	1.35	1.2	0.91	1.25	1.18	0.82	0.58	0.47	0.56
'Il10ra'	45.52	41.46	52.12	30.57	30.61	29.58	26.31	28.38	29.35	28.23	25.44	27.78	18.35	15.08	22.61	13.23	13.16	13.85	13.3
'Il12a'	17.97	17.51	19.29	23.26	23.32	19.13	22.7	10.92	13.59	11.78	11.21	9.08	5.38	6.39	9.98	3.56	3.32	3.65	3.49
'Il16'	75.88	87.84	67.6	45.73	51.22	49.87	47.45	49.51	53.72	56.68	52.57	55.22	65.16	67.96	64.25	88.45	86.45	78.77	79.1
'Il17re'	0.08	0.05	0.09	0.66	0.89	0.59	0.47	0.26	0.31	0.31	0.2	0	0.03	0.03	0.05	0.02	0	0.02	0.05
'Il18'	15.52	10.81	15.56	16.47	12.48	13.36	18.33	8.7	8.45	10.31	9.73	8.47	5.46	3.41	7.35	2.91	3.7	3.09	4.16
'Il18bp'	11.58	12.43	11.83	6.59	6.01	4.84	5.61	10.23	6.7	8.65	8.31	31.24	23.87	22.52	28.68	26.15	31.75	28.23	30.32
'Il18rap'	41.02	41.01	37.02	24.94	25.31	25.84	27.99	32.51	29.13	30.5	32.59	74.68	63.24	71.46	64.17	90.28	97.38	90.21	94.99
'Il1b'	54.93	53.26	96.57	3.05	1.74	1.25	1.75	1.72	1.87	1.48	2.48	4.62	5.85	4.8	7.43	22.65	16.91	19.4	35.51
'Il1f9'	48.42	47.53	43.06	5.59	6.23	6.6	4.99	30.4	23.6	24.62	27.19	52.09	54.05	64.45	51.83	104.04	94.52	86.9	95.26
'Il1r2'	41.89	40.59	50.29	17.61	17.49	23.83	26.96	44.96	36.47	49.06	48.92	50.57	51.29	50.02	44.92	68.54	72.68	68.7	81.89
'Il1rl1'	5.13	5.15	6.07	7.42	7.52	6.22	6.01	4.91	4.04	4.45	4.45	4.7	5.43	4.63	5.92	2.09	2.07	1.93	1.83
'Il1rn'	27.5	28.91	28.62	4.7	3.93	3.97	4.6	4.5	4.21	4.33	5.6	27.58	26.14	27.72	24.03	42.25	35.77	28.75	30.67
'Il21r'	16.44	17.01	13.44	11.92	12.99	13.3	14.24	9.14	10.34	10.06	8.74	5.31	3.47	2.58	4.22	1.89	2.14	1.88	1.9
'Il27ra'	5.75	6.86	5.79	4.4	5.12	4.61	5.61	2.6	2.41	2.32	1.8	1.52	0.79	0.88	1.34	0.67	0.65	0.63	0.68
'Il2ra'	7.53	7.31	6.56	0.85	0.85	1.09	0.6	0.18	0.2	0.08	0.27	0.7	0.3	0.33	0.56	0.16	0.19	0.09	0.17
'Il2rb'	14.29	15.02	14.27	9.92	10.2	7.82	10.29	4.7	3.46	4.12	4.13	5.48	2.63	3.04	3.16	3.6	1.96	2.28	2.71
'Il2rg'	55.72	58.41	57.12	61.71	60.19	55.81	59.65	48.32	51.67	48.97	48.98	30.92	19.16	17.29	26.22	16.97	18.17	15.43	16.19
'Il33'	0.21	0.21	0.24	0	0.03	0.03	0.03	0.03	0	0	0.03	0.18	0.08	0.2	0.18	0.05	0.02	0	0.05
'Il34'	1.41	0.84	0.93	1.42	0.91	0.74	1.01	0.59	0.63	0.48	0.64	0.16	0.3	0.15	0.05	0.2	0.04	0	0.21
'Il4i1'	8.73	9.84	10.47	0.72	0.7	0.83	0.67	0.34	0.56	0.44	0.47	0.4	0.26	0.22	0.4	0.23	0.21	0.24	0.21
'Il5ra'	1.44	1.65	1.05	0.52	0.67	0.39	0.59	0.52	0.4	0.32	0.57	0.32	0.27	0.14	0.4	0.13	0.1	0	0.05
'Il6'	1.16	0.76	1.73	0.92	0.95	1	1.04	0.64	0.58	0.67	0.57	0.54	0.8	0.46	2.11	0.07	0.19	0.19	0.44
'Il7r'	32.79	31.23	35.57	9.56	11.93	8.95	10.38	4.94	6.19	5.65	5.07	4.59	3.6	4.26	5.85	1.93	1.61	1.18	1.43
'Il9r'	0.57	0.77	0.58	0.23	0.41	0.12	0.3	0.05	0.09	0.13	0.1	0.13	0.1	0.07	0.12	0.04	0.04	0.05	0.1
'Ildr1'	0.6	0.41	0.28	0.07	0.04	0.16	0.23	0.1	0.04	0.05	0.07	0.17	0.08	0.1	0.02	0.06	0.08	0.08	0
'Impg2'	0.2	0.16	0.13	0.05	0.1	0.03	0.08	0.1	0.06	0.06	0.04	0.14	0.13	0.1	0.2	0.14	0.18	0.08	0.06
'Inhba'	7.84	7.18	6.77	3.74	4.3	5.4	5.61	9.57	8.47	9.51	9.54	17.45	16.86	21.21	15.37	22.52	21.2	18.45	22.37
'Inka1'	15.08	14.48	12.07	25.11	19.38	18.55	19.84	10.46	10.14	10.39	12.45	10.27	13.32	10.05	13.02	4.56	4.29	3.52	3.56
'Inka2'	0.33	0.21	0.28	0.48	0.43	0.31	0.45	0.25	0.28	0.18	0.42	0.25	0.34	0.18	0.22	0.15	0.07	0.08	0.11
'Inpp4b'	1.28	1.31	1.59	1.63	1.36	1.02	1.64	0.85	0.8	0.95	0.75	0.58	0.51	0.46	0.65	0.45	0.41	0.29	0.59
'Inppl1'	4.78	4.59	4.58	4.1	3.15	3.91	3.42	2.82	3.17	3.35	2.97	2.15	2	1.4	1.54	1.31	1.25	1.17	1.29
'Insl6'	4.45	5.64	3.79	2.96	2.66	2.78	3.24	2.98	2.52	0.59	1.51	0.62	1.07	0.91	1.27	0.95	0.14	0.75	0.15
'Ip6k1'	55.14	56.29	56.4	34.12	33.77	32.07	30.57	36.6	32.61	32.38	33.06	53.42	47.14	43.47	46.71	49.23	48.94	46.16	47.82
'Ip6k3'	0.43	0.47	0.45	0.25	0.18	0.34	0.15	0.2	0.31	0.28	0.24	0.23	0.08	0.06	0.2	0.08	0.03	0.13	0.03
'Ipcef1'	14.44	14.48	14.56	5.64	5.97	5.75	7.31	11.61	9.96	9.84	10.38	17.01	21.01	24.11	20.59	32.81	30.15	27.75	27.95
'Iqcb1'	5.03	3.84	4.79	3.8	4.57	3.91	3.4	2.54	2.66	2.61	2.1	1.48	1.38	1.64	1.52	0.79	0.64	0.72	0.44
'Iqcd'	1.09	1.45	0.9	0.41	0.37	0.62	0.43	0.73	0.18	0.31	0.5	0.97	1.19	0.82	0.76	0.08	0.5	0.31	0.39
'Iqsec1'	18.33	19.12	19.31	9.84	10.43	10.89	10.41	14.63	12.21	13.77	15.12	17.94	18.34	18.56	17.56	21.35	19.98	19.67	20.74
'Irak2'	16.04	16.21	15.27	10.94	11.4	9.75	9.15	13.69	13.02	13.27	12.85	19.16	15.54	15.31	15.53	18.07	18.21	17.57	16.77
'Irf2bpl'	2.93	3.16	2.77	2.96	2.17	3.09	2.59	2.95	3.56	3.02	2.74	1.32	0.81	0.91	1.22	0.89	1.12	0.77	0.8
'Irf4'	23.59	25.21	27.11	3.54	3.36	3.07	2.46	1.51	1.96	2.26	1.52	2.05	1.62	2.1	2.43	1.19	0.85	0.79	0.76
'Irf7'	57.23	49.7	48.97	36.86	30.22	35.79	38.02	25.82	27.07	20.29	23.7	212.96	80.39	45.92	184.83	33.72	36.45	28.02	29.46
'Irgm1'	28.46	26.03	25.6	37.88	35.56	38.09	36.23	28.81	28.09	24.71	25.03	96.52	45.41	31.39	86.76	20.41	21.7	17.21	15.43
'Irgq'	5	4.76	4.76	3.81	3.77	3.86	3.8	3.16	3.62	3.61	3.42	1.72	1.97	1.91	2.02	1.91	1.77	1.5	1.39
'Irs1'	0.65	0.72	0.91	0.22	0.19	0.05	0.12	0.08	0.03	0.06	0.12	0.14	0.08	0.1	0.12	0.06	0.02	0.05	0.04
'Isca1'	150.36	134.11	180.63	59.88	52.52	54.3	50.05	54.52	44.23	43.6	46.59	92.16	122.35	109.32	131.51	49.75	46.66	37.15	44.87
'Isg15'	141.5	100.04	123.57	34.84	28.01	25.67	24.81	27.65	19.72	15.76	19.87	466.36	233.28	126.38	454.98	42.34	45.08	29.82	36.51
'Isg20'	180.02	177.13	209.26	36.35	32.48	24.14	22.85	35.03	21.79	20.42	28.14	158.85	165.59	149.51	189.6	53.18	45.62	35.32	58.19
'Islr'	3.21	2.28	1.81	3.38	1.92	1.76	2.44	0.63	0.89	0.85	0.71	0.35	0.28	0.15	0.25	0.45	0.25	0.36	0.27
'Islr2'	0.99	0.82	0.76	0.04	0	0	0	0	0	0.02	0	0.06	0	0.02	0.05	0.02	0.01	0.04	0
'Itga3'	0.17	0.15	0.26	0.16	0.14	0.07	0.12	0.11	0.14	0.06	0.08	0.08	0.04	0.08	0.12	0.06	0.01	0.01	0.02
'Itga8'	0.79	0.86	0.68	0.72	0.58	0.47	0.71	0.12	0.2	0.18	0.12	0.36	0.34	0.34	0.3	0.37	0.26	0.22	0.14
'Itga9'	1.75	1.83	1.83	0.79	0.77	0.77	0.87	0.63	0.48	0.5	0.91	0.37	0.39	0.24	0.29	0.21	0.13	0.26	0.27
'Itgad'	6.58	6.2	6.14	5.67	3.17	3.95	4.94	3.4	2.43	2.74	3.45	0.81	1.07	0.98	0.77	0.62	0.7	0.48	0.87
'Itgam'	183.32	185.17	181.2	80.2	83.21	91.78	88.22	172.21	148.64	150.12	168.04	239.25	290.57	309.46	264.07	413.35	405.46	339.64	376.39
'Itgax'	6.54	7.82	5.75	6.36	6.61	6.85	6.49	3.78	4.92	3.75	3.3	3.1	2.25	1.96	3	1.85	1.89	1.88	2.32
'Itgb2'	316.12	329.74	311.14	172.61	166.04	169.55	187.96	275.74	253.79	269.42	275.14	318.65	375.6	385.81	349.18	512.12	507.45	466.71	485.22
'Itgb2l'	157.24	155.31	146.18	48.39	51.76	54.68	58.95	129.21	105.7	110.58	137.32	237.24	254.56	275.94	244.45	342.41	373.65	335.6	327.04
'Itk'	3.4	3.78	3.79	2.81	3.18	2.37	2.75	2.24	1.68	1.72	1.98	3.07	2.47	2.31	2.34	3.02	2.23	2.04	2.27
'Itm2a'	3.76	2.54	3.53	4.76	5.05	3.63	4.06	1.76	2.66	2.38	2.87	0.86	0.71	0.92	0.88	0.47	0.44	0.24	0.72
'Itpr2'	5.55	5.41	5.19	1.88	2.09	1.95	2.14	2.12	2.28	2.15	2.3	3.36	3.6	3.97	3.72	5.43	5.13	4.23	4.77
'Itpr3'	7.64	8.97	7.17	4.14	4.81	4.53	4.6	2.81	3.23	3.02	2.61	1.8	1.34	1.17	1.39	1.19	0.93	1.13	1.08
'Itsn1'	14.15	12.92	12	8.61	7.99	7.78	7.59	6.44	5.82	5.72	5.96	11.08	13.12	11.28	13.83	6.31	5.17	3.9	5.15
'Izumo1r'	1.6	1.99	1.86	0.88	1.23	0.55	1.32	1.2	0.46	0.56	0.56	0.58	0.2	0.18	0.33	0.28	0	0.09	0.27
'Jag1'	0.79	0.68	0.76	0.53	0.57	0.56	0.32	0.41	0.43	0.35	0.66	0.68	0.79	0.81	0.7	0.94	0.74	0.97	0.66
'Jakmip1'	14.93	15.88	13.84	5.77	5.91	3.85	4.44	2.36	3.22	2.84	2.15	1.46	1.54	1.68	2.17	0.44	0.41	0.3	0.51
'Jaml'	23.99	28.82	30.08	12.05	11.57	11.64	12.18	8.47	8.4	8.75	8.86	16.07	12.81	11.96	14.11	25.7	24.89	19.13	25.03
'Jcad'	1.26	1.33	0.93	2.22	2.19	2.2	2.42	1.23	1.04	1.01	1.27	0.67	0.88	0.65	0.55	0.35	0.35	0.23	0.21
'Jchain'	60.49	87.51	95.83	103.91	64.43	77.33	37.56	33.23	37.36	50.18	37.93	9.6	19.63	16.81	16.93	15.12	12.26	13.86	10.95
'Jmjd7'	7.26	8.96	6.3	7.74	7.9	7.58	7.02	6.74	7.84	6.31	5.86	3.44	3.3	2.16	3.07	2.47	1.61	1.48	1.77
'Jmy'	2.79	2.95	3.03	3.38	3.59	4.25	3.41	3.28	2.8	3.11	2.4	2.84	2.89	2.68	3.47	1.02	1.09	0.84	0.86
'Jph3'	0.63	1.17	0.8	0.45	0.42	0.4	0.61	1.13	0.75	1.01	1.08	1.54	1.42	1.28	1.17	1.75	1.82	1.48	1.72
'Junb'	58.73	56.54	77.06	39.65	35.71	36.34	30.94	47.36	43.86	41.03	47.03	24.3	20.53	18.81	38.66	25.7	32.8	38.2	48.81
'Jund'	36.99	38.88	36.7	10	11.38	11.23	11	10.66	8.82	9.21	9.65	14.67	14.87	12.2	17	12.37	12.71	11.57	14.54
'Jup'	6.44	6.22	5.48	5.55	3.83	3.66	4.32	4.91	4.8	4.9	5.6	2.92	3.89	3.87	3.5	4.96	4.7	4.71	4.04
'Katnal1'	2.69	2.62	2.05	2.04	2.06	1.71	2.08	1.91	1.76	1.38	1.26	2.29	2.18	2.01	2.64	0.89	0.64	0.61	0.68
'Kbtbd11'	5.49	5.44	5	4.64	4.58	4.58	5.14	2.47	2.44	3.01	2.09	1.86	1.46	1.29	1.88	0.93	0.9	0.89	0.75
'Kbtbd12'	0.19	0.18	0.09	0.11	0.07	0.09	0.03	0	0.05	0.03	0.05	0.15	0.17	0.17	0.26	0.07	0.05	0.03	0.06
'Kcna2'	0.54	0.51	0.62	0.32	0.28	0.22	0.26	0.24	0.23	0.27	0.2	0.06	0.14	0.09	0.07	0.05	0.08	0.03	0.05
'Kcna3'	1.52	1.96	1.83	1.81	2.04	2.07	1.75	1.93	2.04	1.86	1.39	0.76	0.67	0.94	0.49	0.54	0.35	0.48	0.51
'Kcnb1'	0.23	0.22	0.12	0.12	0.09	0.08	0.1	0.1	0.12	0.12	0.08	0.07	0.03	0.05	0.03	0.04	0.03	0.02	0
'Kcnc1'	0.13	0.13	0.09	0.06	0.07	0.05	0.11	0.02	0.04	0.07	0.05	0.01	0.01	0.01	0.02	0.01	0.01	0	0
'Kcnc3'	0.5	0.54	0.51	0.2	0.25	0.28	0.22	0.26	0.29	0.18	0.16	0.11	0.07	0.11	0.11	0.05	0.04	0.11	0.09
'Kcne4'	0	0.05	0.22	0	0.03	0	0	0.15	0.09	0.13	0.06	0.05	0.13	0.05	0.16	0	0.02	0.02	0.02
'Kcng1'	0.72	0.79	0.43	1.7	1.92	1.89	1.44	0.6	1.26	0.55	0.45	0.17	0.11	0.06	0.12	0.11	0.06	0.04	0.04
'Kcng2'	0.52	0.48	0.39	1.35	1.26	1.63	1.41	0.4	0.41	0.36	0.26	0.39	0.12	0.31	0.08	0.22	0.15	0.21	0.05
'Kcnh6'	11.42	9.85	9.4	6.8	7.68	5.87	7.2	7.39	5.98	5.3	7.87	4.9	5.39	6.03	8.8	3.74	4.75	1.97	3.24
'Kcnj1'	0.08	0.15	0.17	0.03	0.05	0	0	0	0.03	0	0	0	0	0	0.02	0	0	0	0
'Kcnj10'	3.4	3.2	3.37	2.9	1.37	1.98	2.36	1.24	1.17	1.4	1.33	0.41	0.56	0.72	0.46	0.7	0.4	0.35	0.51
'Kcnj16'	0.28	0.09	0.13	0.06	0.09	0.02	0.02	0.08	0.08	0.06	0.02	0.03	0.07	0.03	0.04	0	0.02	0.05	0.03
'Kcnj8'	0.95	0.76	0.6	0.94	0.45	0.41	0.36	0.21	0.46	0.44	0.43	0.31	0.2	0.15	0.21	0.08	0.19	0.24	0.26
'Kcnk13'	0.82	0.89	0.86	0.71	0.31	0.25	0.56	0.51	0.4	0.25	0.64	0.13	0.1	0.22	0.13	0.17	0.08	0.12	0.23
'Kcnk5'	1.68	1.72	1.54	2.59	3.41	2.8	2.82	1.4	1.29	1.49	1	0.98	1.27	0.95	1.2	0.48	0.43	0.26	0.38
'Kcnn4'	40.58	39.91	30.75	43.69	42.26	38.49	40.45	28.07	23.83	23.48	24.04	35.28	38.33	32.32	42.81	13.04	10.68	10.52	12.79
'Kcnq5'	0.82	0.8	0.82	1.07	1.2	1.01	0.86	0.65	0.7	0.61	0.48	0.22	0.19	0.22	0.23	0.08	0.07	0.14	0.11
'Kctd14'	7.58	8.46	6.37	10.93	9.55	8.85	10.36	5.83	7.05	5.07	5.79	6.47	6.75	5.86	6.96	2.7	2.4	2.31	3.01
'Kctd3'	18.76	19.54	17.3	12.05	12.37	13.08	11.3	7.92	10.56	9.61	8.41	7.3	6.85	5.57	6.37	5	4.7	4.77	4.93
'Kdm1b'	10.4	9.72	10.1	8.69	8.55	8.6	8.17	5.37	6.72	6.63	4.95	4.35	4.17	4.66	3.99	3.73	4.23	3.71	3.76
'Kdm6b'	11.57	12.49	11.84	6.41	5.99	7.17	6.46	9.79	8.54	9.14	10.66	12.24	12.14	12.62	10.87	17.74	15.37	15.82	16.04
'Kdm7a'	20.99	19.45	20.56	13.3	13.35	15.18	15.52	22.54	19.19	18.94	19.82	22.77	30.17	32.31	29.55	36.66	31.3	28.46	33.52
'Kel'	58.74	59.54	53.47	19.5	17.53	12.24	11.52	20.97	8.51	7.89	12.16	93.38	85.7	76.3	104.32	25.8	22.15	16.84	21.43
'Khnyn'	30.78	31.32	30.7	18.7	19.78	18.67	17.31	23.08	22.09	21.9	23.51	28.34	29.34	29.49	28.52	36.44	34.1	31.14	32.16
'Kif19a'	1.23	0.99	0.85	0.34	0.4	0.17	0.21	0.26	0.18	0.19	0.17	0.2	0.18	0.18	0.28	0.14	0.03	0.05	0.05
'Kif21b'	28.57	30.44	29.43	11.54	12.74	11.57	11.62	19.57	17.67	18.16	20.18	25.97	24.61	27.41	22.98	35.2	33.84	33.16	32.56
'Kif5c'	0.1	0.07	0.11	0.04	0.05	0.08	0.11	0.13	0.11	0.1	0.08	0.11	0.09	0.05	0.08	0.01	0.03	0.02	0.02
'Kifc2'	1.3	1.4	1.5	0.56	0.61	0.31	0.76	0.83	0.48	0.48	0.53	0.9	0.92	0.76	0.79	0.52	0.93	0.64	0.54
'Kiss1r'	1.91	2.23	1.48	0.51	0.79	0.51	0.37	1.31	0.97	0.76	1.05	2.56	2.41	2.93	2.32	3.72	2.81	2.93	2.88
'Kitl'	1.54	1.57	1.48	3.17	1.93	2.11	2.71	0.93	0.65	1.02	1.08	0.68	0.84	0.45	0.58	0.48	0.38	0.59	0.58
'Klc3'	1.25	1.58	1.25	0.14	0.21	0.26	0.26	0.23	0.19	0.2	0.25	0.15	0.16	0.31	0.24	0.04	0.04	0.07	0.18
'Klc4'	15.44	14.75	13.2	10.37	11	10.23	9.9	14.73	13.7	13.5	15.25	14.18	12.8	12.05	13.44	15.88	15.97	14.74	15.98
'Klf1'	68.82	76.42	58.76	39.4	32.76	27.14	25.54	31.58	13.67	13.42	17.54	73.56	93.29	80.71	93.52	22.23	18.42	16.75	17.62
'Klf15'	0.37	0.38	0.33	0.49	0.24	0.1	0.48	0.25	0.13	0.15	0.15	0.11	0.07	0.08	0.06	0.03	0.03	0.09	0.03
'Klf2'	89.32	80.19	70.8	21.11	21.26	20.53	22.27	25.55	21.8	25.48	24.43	47.85	33.84	32.57	30.01	51.21	44.89	42.87	42.06
'Klf3'	29.83	28.88	31.12	16.98	16.38	18.41	13.19	23.76	21.79	21.9	20.54	23.79	33.95	29.6	33.23	21.44	17.67	14.07	16.38
'Klf5'	5.61	5.11	5.35	2.51	2.48	3.71	3.58	6.79	5.75	5.57	6.84	5.32	7.44	6.85	5.2	9.27	8.54	5.36	6.27
'Klf7'	6.14	5.82	5.3	3.49	3.35	3.78	3.7	6.81	6.29	5.41	6.77	7.67	8.12	8.71	7.44	10.83	9.45	8.7	9.82
'Klhdc8b'	2.74	2.49	2.16	2.26	2.08	1.97	2.42	1.58	1.46	1.76	1.58	1.91	1.84	1.28	1.4	0.68	0.56	0.68	0.62
'Klhl12'	20.98	20.39	18.56	14.57	13.79	14.13	12.55	15.11	12.95	12.28	12.2	20.13	22.16	21.87	23.67	16.23	13.89	13.41	15.78
'Klhl13'	0.13	0.11	0.1	0.31	0.08	0.19	0.26	0	0.03	0.03	0.12	0.05	0.04	0.02	0.1	0.1	0.11	0	0.02
'Klhl14'	3.97	4.47	4.15	0.08	0.04	0.07	0.06	0	0.02	0.04	0.03	0.08	0.03	0.01	0.07	0.03	0	0	0.02
'Klhl24'	26.01	24.12	24.97	15.18	18.94	16.83	15.85	22.78	23.74	23.93	21.79	16.08	17.87	16.55	17.78	18.67	19.32	16.28	19.04
'Klhl25'	13.64	15.4	13.37	9.37	9.76	8.37	9.95	8.24	8.75	7.3	8.13	11.52	14.76	13.31	14.49	10.42	9.81	8.6	9.62
'Klhl30'	0.19	0.15	0.08	0.93	0.79	0.73	0.7	0.2	0.46	0.26	0.38	0.17	0.02	0.04	0.11	0.04	0.14	0.02	0.08
'Klk1'	10.5	12.43	7.02	4.4	3.66	4.32	5.33	0.92	2.22	2.47	1.97	1.74	1.69	1.26	3.25	0.26	0.34	0	0.32
'Klk1b27'	1.63	1.75	0.99	1.2	0.99	0.78	0.87	0.34	1.06	0.36	0.46	0	0	0	0.29	0	0.18	0	0.09
'Klra1'	2.57	3.37	2.66	0.82	1.43	0.73	1.39	0.49	0.46	0.62	0.55	0.8	0.25	0.53	0.64	0.66	0.19	0.47	0.51
'Klra17'	10.56	13.93	11.27	2.46	3.6	3.64	3.71	6.33	3.28	5.49	4.15	12.01	13.63	14.36	9.5	25.31	18.55	18.92	21.73
'Klra2'	26.91	27.61	29.36	14.14	12.59	11.38	17.02	13.64	9.94	12.83	10.8	29.69	23.58	26.77	22.36	38.2	36.39	33.12	40.07
'Klra3'	2.05	2.27	1.69	1.04	1.05	1.12	1.13	0.51	0.29	0.31	0.52	0.64	0.43	0.53	0.6	0.36	0.38	0.29	0.5
'Klra4'	4.48	3.76	3.82	2.02	1.72	1.5	2.61	0.61	0.28	0.29	0.42	0.12	0	0.37	0.51	0.34	0.16	0.08	0.16
'Klra6'	0.87	1.04	0.96	0.7	0.9	0.85	0.81	0.56	0.28	0.56	0.14	0.4	0	0.11	0.24	0.08	0.07	0.22	0.22
'Klra7'	11.86	10.47	9.82	8.66	4.98	5.45	6.32	2.17	2.53	3.04	1.77	3.63	1.88	2.01	2.1	2.74	1.17	2.03	1.3
'Klra8'	6.96	7.65	5.3	3.06	2.82	2	2.96	0.53	0.78	0.26	1.15	0.36	0.55	0.62	0.5	0.27	0.2	0.27	0.58
'Klra9'	2.3	1.5	2.63	1.5	0.82	1.22	1.56	0.38	0.16	0.32	0.38	0.58	0.06	0.25	0.05	0.13	0.18	0.48	0.18
'Klrb1'	0.35	0.57	0.53	0.17	0.27	0	0	0.08	0	0	0	0.21	0	0	0	0	0	0	0
'Klrb1a'	0.97	0.94	0.55	0.43	0.25	0.63	0.76	0.08	0.37	0.24	0.16	0.13	0.06	0.29	0.5	0.33	0.12	0.06	0.06
'Klrb1b'	1.27	1.24	1.08	0.63	0.79	0.62	0.92	0.45	0.58	0.39	0.4	0.54	0.26	0.53	0.2	0.18	0.14	0.29	0.14
'Klrb1c'	5.27	5.73	4.32	2.71	2.48	2.2	3.04	1.63	1.28	1.17	1.26	1.71	1.03	1.11	1.26	1.02	0.48	0.57	0.87
'Klrc1'	4.41	4.4	5.25	3.73	4.79	4.28	5.52	2.03	1.87	2.08	1.8	3.07	1.41	1.74	1.88	1.63	1.17	1.47	1.57
'Klrc3'	0.67	1.08	0.79	0.97	0.69	0.62	1.26	0.26	0.13	0.27	0.18	0.2	0.13	0.24	0.23	0.17	0.16	0.14	0.14
'Klre1'	5.06	5.7	3.87	3.47	2.25	3.75	4.75	0.82	1.09	1.17	1.25	2.43	0.96	1.25	1.65	0.73	0.69	1.14	1.31
'Klrg1'	0.38	0.93	0.6	0.13	0.48	0.29	0.27	0.31	0.07	0.13	0	0.27	0.1	0.1	0.22	0.11	0.15	0.25	0.35
'Klri2'	0.82	1.11	0.95	0.6	0.64	0.78	0.89	0.37	0.19	0.17	0.23	0.34	0.22	0.3	0.2	0.2	0.07	0.15	0.21
'Klrk1'	9.28	8.45	7.16	8.74	7.37	8.53	8.85	3.58	4.24	3.27	2.45	11.84	3.63	5.17	8.14	3.19	2.34	2.35	2.18
'Kmo'	18.39	16.5	15.1	17.71	18.54	18.96	15.33	13.94	13.6	13.55	11.16	9.5	6.01	6.48	8.91	3.41	2.85	2.5	3.21
'Kng2'	1.29	1.16	1.32	1.3	0.96	0.82	1.37	0.41	0.27	0.43	0.62	1.33	0.63	0.72	0.73	0.65	0.99	0.61	0.46
'Krba1'	1.72	1.36	1.17	1.41	1.51	1.38	1.15	0.87	0.7	0.64	0.63	0.39	0.36	0.33	0.56	0.18	0.15	0.15	0.22
'Krt10'	0.46	0.73	0.51	0.55	0.78	0.79	0.67	0.53	0.76	0.45	0.24	0.26	0.16	0.16	0.2	0.16	0.19	0.12	0.09
'Krt222'	0.57	0.27	0.43	0.1	0	0.05	0.08	0.05	0	0	0.02	0.02	0.04	0.02	0.08	0.02	0.02	0.02	0.04
'Krt7'	1.57	1.72	1.08	0.99	0.56	0.54	0.74	1.09	0.43	0.38	0.21	2.1	1.22	1.17	0.82	1.15	1.07	1.25	1.24
'Krt80'	11.13	12.82	11.31	11.39	11.47	11.16	9.56	11.38	11.94	11.97	9.45	4.54	5.08	4.63	5.12	5.78	6	5.61	5.17
'Krt83'	4.04	4.17	7.08	0.34	0.5	0.37	0.35	1.38	0.76	1.11	1.64	7.15	7.99	7.52	6.74	8.58	11.83	9.77	11.82
'Krt86'	3.09	3.56	2.72	0.13	0.09	0.14	0.22	0.4	0.21	0.08	0.58	3.71	3.13	3.7	2.99	4.92	5.72	4.41	5.59
'Ktn1'	11.22	10.84	10.63	11.92	12.58	12.58	12	8.58	9.38	9.22	8.61	5.45	4.87	4.12	4.55	3.26	3.85	3.53	3.5
'Lag3'	4.71	4.5	2.89	3.3	3.18	2.43	3.05	2.32	2.04	2.06	1.73	2.94	1.58	1.25	3.06	0.43	0.34	0.47	0.6
'Lamb3'	0.3	0.32	0.39	0.44	0.35	0.5	0.38	0.36	0.28	0.32	0.3	0.09	0.08	0.18	0.13	0.09	0.09	0.07	0.14
'Lamc1'	2.05	2.38	2.04	2.17	2.06	2.29	2.23	2.06	2.13	2.59	2.15	0.91	0.58	0.55	0.89	0.59	0.5	0.62	0.48
'Lamp3'	0.08	0.06	0.16	0.05	0.02	0	0	0	0	0	0	0	0.02	0.02	0.02	0	0.02	0	0
'Large2'	0.23	0.11	0.13	0.36	0.34	0.55	0.35	0.03	0.1	0.1	0.25	0.11	0	0.08	0.03	0.06	0.03	0.05	0.05
'Lat'	15.34	13.68	13.15	21.25	16.53	15.1	16.92	9.27	8.58	9.67	8.63	7.83	5.61	3.11	5.9	3.24	2.72	2.74	3.02
'Lax1'	11.25	12.78	12.86	7.94	7.46	7.49	7.11	4.58	3.52	4.7	4.71	3.45	2.61	2.22	3.3	1.47	1.3	1.06	1.26
'Lbh'	53.8	57.94	46.75	34.54	36.89	38.44	35.39	26.91	29.59	28.87	22.53	18.24	18.26	18.83	17.96	18.3	18.45	16.14	16.51
'Lca5'	0.93	0.92	0.92	1.12	1.02	1.31	1.09	0.62	0.68	0.86	0.66	0.42	0.28	0.23	0.25	0.28	0.14	0.17	0.22
'Lck'	20.03	20.79	17.66	15.71	14.23	12.52	13.23	6.92	7.45	6.02	5.6	6.02	3.85	4.07	5.74	2.96	1.93	1.61	1.97
'Lcn2'	4483.68	4356.3	3860.73	1457.71	1705.51	1719.39	2019.4	4897.16	3585.57	4179.79	5259.63	6347.03	6619.07	7154.18	6544.31	8668.68	9433.49	8966.57	8895.79
'Lcp1'	488.18	513.21	472.01	351.67	362.34	394.59	378.94	473.96	468.87	448.62	458.43	437.69	533.21	580.72	507.48	788.19	734.85	630.74	676.27
'Lct'	0.79	0.77	0.73	0.12	0.16	0.26	0.19	0.64	0.37	0.51	0.45	0.97	1.08	1.24	0.94	1.52	1.09	1.19	0.89
'Lef1'	8.87	9.46	9.72	5.98	6.55	4.51	3.77	2.44	2.23	1.94	1.55	3.98	2.62	3.83	4.21	1.13	0.61	0.65	0.8
'Lefty1'	2.48	2.25	1.5	1.92	1.7	2.26	2.16	1.57	1.58	0.96	1.19	1.7	1.44	0.97	1.19	0.52	0.44	0.57	0.61
'Leng9'	3.98	4.7	3.27	2.73	2.24	2.7	2.47	2.12	2.3	3.39	2.02	2.36	2.13	3.06	3.03	3.23	2.36	2.39	2.34
'Letm2'	3.5	4.33	3.76	2.09	1.98	1.68	1.57	1.84	2.36	1.66	1.87	3.38	2.81	1.93	3.12	2.68	2.77	2.29	2.53
'Lgals3bp'	30.88	29.18	28.06	60.94	54.6	62.49	56.64	30.61	39.7	32.39	27.86	45.35	22.03	16.76	42.21	9.35	9.47	6.67	8.7
'Lgmn'	41.28	40.92	37.78	37.72	33.11	32.89	31.43	34.98	30.82	33.27	34.65	14.29	14.7	10.5	14.1	8.82	9.74	9.15	10.58
'Lgr5'	2.73	2.55	2.4	0.45	0.34	0.26	0.27	0.32	0.25	0.33	0.14	0.77	0.55	0.48	0.84	0.15	0.14	0.08	0.15
'Lhfp'	1.87	1.41	1.35	2.36	1.37	1.67	2.17	0.79	0.86	0.59	1.03	0.93	1	0.84	0.95	0.54	0.47	0.6	0.63
'Lhx1'	0.48	0.92	0.83	0	0	0	0	0	0	0	0.05	0.24	0.33	0.5	0.29	1.62	1.38	1.03	1.19
'Lig4'	6.09	5.63	5.23	2.27	2.23	2.09	2.32	2.39	2.13	2.12	2.08	1.59	1.72	1.97	1.4	1.99	1.86	1.78	1.78
'Lilr4b'	52.14	42.2	50.58	14.25	14.56	18.4	19.96	48.93	38.25	38.42	57.32	79.49	56.8	60.97	64.3	80.52	75.02	72.84	90.35
'Lilra5'	0.81	0.92	0.71	0.74	0.24	0.63	0.57	0.19	0.38	0.27	0.46	0.15	0.08	0.15	0.13	0.08	0.27	0.06	0.09
'Lilra6'	18.8	21.94	18.51	10.91	10.92	11.36	10.78	8.59	8.81	9.4	6.43	14.61	15.45	15.75	12.13	20.03	18.65	14.83	17.81
'Lipc'	1.23	0.88	0.77	0	0.15	0.26	0.17	0.18	0.16	0.24	0.14	0.12	0.11	0.18	0.04	0.04	0.04	0.12	0
'Lipm'	0.38	0.21	0.13	0.08	0.09	0.09	0.17	0.24	0.12	0.21	0.31	0.69	0.54	0.44	0.7	1.32	0.89	0.8	0.62
'Lipt2'	1.72	2.18	1.2	6.07	5.7	6.69	5.98	3.24	2.62	1.98	2.57	1.91	1.32	1.56	1.06	1.35	0.8	0.63	1.37
'Litaf'	82.59	71.61	82.83	47.72	46.56	50.25	44.59	70.07	66.6	62.86	70.02	66.44	69.29	78	68.75	104.55	93.59	89.04	97.06
'Lmbr1l'	22.8	21.38	20.08	14.38	13.99	14.19	13.77	16.9	16.78	15.14	18.18	19.72	14.59	12.81	14.64	16.83	18.47	18.25	16.99
'Lmcd1'	0.81	0.49	0.75	0.25	0.35	0.38	0.26	0.19	0	0.05	0.14	0.24	0.27	0.16	0.25	0.04	0.07	0.07	0.07
'Lmna'	29.88	30.12	29.95	19.85	16.98	13.48	13.53	13.72	8.38	9.18	10.21	29.18	30.8	28.61	39.24	10.79	8.73	6.83	8.91
'Lmo7'	0.18	0.2	0.16	0.27	0.23	0.31	0.26	0.14	0.16	0.07	0.18	0.05	0.05	0.02	0.05	0.01	0.05	0.07	0.03
'LOC100862468'	34.1	42.44	18.28	67.16	54.93	69.11	37.08	23.97	25.62	41.98	24.55	5.79	4.45	10.59	13.29	0.66	6.37	4.6	9.47
'LOC100862473'	0.08	0.2	0.15	0.21	0.14	0.18	0.11	0.37	0.2	0.19	0.13	0.76	0.27	0.32	0.75	0.08	0.12	0.08	0.06
'LOC101055663'	0.57	0.31	0.81	0.09	0.39	0	0.26	0.59	0.93	0.99	0.7	0.4	0.79	0.62	0.61	0.69	0.47	0.74	0.59
'LOC101055672'	2.23	1.89	1.85	0.57	0.08	0.57	0.39	0.57	0.45	0.32	0	0.32	0.2	0.25	1.03	0	0.29	0.19	0.02
'LOC101055758'	1.76	2.48	2.1	0.6	0.5	0.74	0.59	0.49	0.77	0.59	0.43	2.84	1.81	1.67	2.5	1.88	2.54	1.99	1.97
'LOC102634078'	10.38	10.04	8.88	4.39	4.62	5.26	4.53	5.16	5.2	4.32	5.61	8.05	5.69	5.51	6.48	4.52	6.66	5.53	4.84
'LOC102638047'	1.42	1.61	1.28	0.82	0.38	0.59	0.84	0.68	0.69	0.48	0.55	1.85	1.09	0.68	1.97	0.68	2.02	1.25	0.64
'LOC102639145'	0.42	0.52	0.28	0.12	0.28	0.17	0.22	0.24	0.23	0.23	0.2	0.32	0.22	0.33	0.5	0.32	0.25	0.3	0.23
'LOC102641031'	0.22	0.11	0.19	0.14	0.37	0.27	0.07	0.29	0.19	0.11	0.09	0.35	0.16	0.1	0.08	0.02	0.07	0.02	0
'LOC105244034'	37.76	39.89	38.75	10.29	12.58	13.74	13.09	27.26	22.05	22.63	28.99	43.41	54.25	65.85	51.68	79.96	68.53	62.77	64.01
'LOC105245453'	5.7	5.93	5.55	1.57	1.84	1.9	1.58	2.09	1.88	1.66	2.02	6.15	5.56	6.65	5.43	8.05	9.04	7.03	7.14
'LOC115485726'	7.14	6.31	6.53	4.39	3.91	3.56	4.02	3.88	4.48	3.52	3.38	7.01	3.12	3.16	5.96	2.5	4.32	3.52	2.65
'LOC115486439'	0.48	0.07	0.13	0	0	0	0.09	0.16	0	0	0.25	0.41	0.34	0.27	0.21	0.14	0.13	0	0
'LOC115488029'	110.09	117.64	87.91	54.23	40.22	48.99	52.58	31.54	25.22	38.09	52.31	36.31	25.34	28.24	33.56	25.24	30.21	23.06	21.64
'LOC115488166'	2.27	1.89	2.07	0.34	0.55	0.22	0.15	0.31	0.26	0.32	0.32	0.86	0.37	0.84	0.4	1.78	1.71	1.37	1.53
'LOC115488290'	3.27	2.33	2.65	3.59	3.3	2.91	3.11	2.7	2.6	2.06	2.56	1.44	1.42	1.98	1.99	1.18	0.9	0.46	0.44
'LOC115488503'	22.29	28.64	14.15	9.95	7.58	8.43	14.53	3.39	6.18	4.69	6.97	7.33	2.94	6.59	4.67	3	5.54	2.41	2.99
'LOC115488611'	0.15	0.16	0.12	0.09	0.09	0.1	0.1	0.09	0.09	0.08	0.11	0.14	0.11	0.11	0.14	0.1	0.12	0.09	0.11
'LOC115488807'	0.26	0.21	0.24	0.14	0.06	0.07	0.09	0.06	0.09	0.03	0.09	0.13	0.2	0.23	0.31	0.07	0.11	0.04	0.08
'LOC115488940'	0.33	0.31	0.22	0.27	0.11	0.12	0.17	0.25	0.13	0.21	0.23	0.68	0.36	0.53	0.42	0.6	0.44	0.63	0.52
'LOC115488942'	0.54	0.59	0.42	0.55	0.6	0.38	0.38	0.09	0.32	0.33	0.1	0.11	0.08	0.15	0.09	0.05	0.05	0	0.03
'LOC115489096'	6.43	5.92	5.25	2.9	2.28	3.28	2.44	3.65	3.54	4.37	4.11	5.83	5.5	3.96	5.76	6.68	4.9	3.51	3.78
'LOC115489125'	32.32	32.27	38.03	17.74	19.24	16.03	15.99	19.94	22.48	16.57	21.56	12.94	16.78	20.64	20.07	12.51	9.64	7.37	10.66
'LOC115489126'	1.07	0.46	1.11	0.49	0.26	0.45	0.23	1.18	0.74	0.94	0.95	0.63	0.85	0.6	0.74	1.02	0.73	0.61	0.5
'LOC115489127'	18.36	19.72	13.61	10.77	13.12	11.8	8.03	8.65	12.4	6.99	10.61	7.04	5.92	10.07	8.86	7.41	5.47	2.83	6.1
'LOC115489129'	1.18	0.61	0.68	0.67	0.17	0.29	0.47	0.96	0.57	1.09	0.65	0.42	0.43	0.77	0.37	0.89	0.65	0.43	0.6
'LOC115489139'	10.13	10.52	8.73	6.46	6.98	8.06	5.78	6.66	7.56	7.68	7.65	5.46	7.18	8.19	6.24	9.3	7.42	6.97	6.27
'LOC115489386'	0.4	0.71	0.85	0.07	0.14	0.16	0.18	0.43	0.29	0.24	0.32	0.65	0.6	0.41	0.65	1.75	1.02	0.88	1.09
'LOC115489410'	3.5	3.51	3.1	7.07	7.03	7.94	7.02	6.14	5.84	5.51	4.43	6.02	4.76	4.41	6.51	1.76	2.66	2.11	2.49
'LOC115489464'	0.63	0.9	0.47	0.56	0.32	0.09	0.4	0.15	0.31	0.46	0.45	0.63	0.56	0.49	0.52	0.51	0.7	0.42	0.65
'LOC115489888'	4.34	5.47	4.25	2.34	1.66	1.46	2.14	0.76	1.14	1.53	1.82	1.37	1.38	1.04	2.14	0.96	0.87	0.49	0.89
'LOC115489902'	0.29	0.33	0.31	0.14	0.25	0.27	0.24	0.28	0.23	0.33	0.32	0.4	0.28	0.23	0.44	0.11	0.13	0.21	0.17
'LOC115489986'	10.46	9.37	9.72	9.5	10.58	8.31	9.43	4.66	3.84	5.81	7.17	2.93	2.25	2.08	2.4	1.12	1.35	1.24	1.1
'LOC115490152'	2.2	3.5	2.15	0.85	0.21	0.35	0.91	0.14	0.28	0.16	0.11	0.36	0.05	0.25	0.07	0	0.19	0	0.14
'LOC115490197'	1.56	2.15	1.46	0.21	0.54	0.23	0.54	0.8	0.42	0.63	0.41	0.5	1.28	0.99	1.9	1.81	1.18	1.29	1.96
'Lonrf2'	0.13	0.1	0.07	0.04	0.01	0	0	0.02	0	0	0.03	0	0	0.01	0.04	0.01	0	0	0
'Loxhd1'	0.02	0.05	0.03	0.01	0	0	0	0	0	0	0	0	0.01	0	0	0.01	0	0.01	0
'Lpcat2'	39.57	40.53	40.79	14.23	15.84	14.62	15.48	25.58	22.06	20.92	24.76	46.6	43.92	49.2	45.5	70.42	72.22	65.27	69.74
'Lpin1'	3.69	4.28	3.56	4.37	4.16	3.85	3.9	2.62	2.35	2.17	2.46	2.36	2.26	1.98	2.36	0.93	0.73	0.73	0.81
'Lpl'	15.43	11.22	14.45	35.35	23.95	21.98	26.52	10.4	14.19	12.03	11.07	5.55	3.78	3.7	4.4	2.57	2.97	3.05	2.21
'Lrfn4'	0.56	0.69	0.62	1.88	1.52	1.73	1.32	0.46	0.78	0.55	0.63	0.27	0.2	0.19	0.27	0.13	0.14	0.22	0.12
'Lrg1'	130.32	133.94	101.22	57.14	61.27	69.89	75.36	229.73	186.1	205.71	278.04	195.89	202.01	208.46	189.33	277.69	246.09	281.91	265.87
'Lrig1'	0.86	1.09	0.86	0.36	0.36	0.28	0.42	0.3	0.12	0.24	0.13	0.47	0.5	0.33	0.48	0.18	0.12	0.17	0.22
'Lrmp'	176.43	181.56	157.24	115.35	116.02	104.85	112.65	96.85	99.76	108.76	108.01	110.06	88.75	94.75	93.79	96.87	103.58	111.44	92.78
'Lrp11'	0.47	0.52	0.16	0.51	0.61	0.28	0.68	0.32	0.31	0.26	0.31	0.06	0.16	0.09	0.14	0.16	0.06	0.11	0.24
'Lrp2bp'	0	0.02	0.02	0.03	0	0	0	0.07	0.02	0	0.07	0	5.77	0.1	0.02	0.02	0	0	0
'Lrrc10b'	0.68	0.89	0.6	0	0	0	0	0	0	0	0	0	0	0.06	0	0	0	0	0
'Lrrc15'	0.13	0.06	0.08	0.03	0	0	0.03	0	0	0.03	0	0	0.04	0.04	0.07	0.01	0	0	0
'Lrrc23'	0.08	0.2	0.56	0.18	0.13	0.09	0.13	0.16	0.12	0.08	0.35	0	0	0	0.07	0	0	0	0
'Lrrc29'	2.89	2.87	2.3	2.21	1.34	1.77	1.88	2.53	1.64	1.71	1.49	4.26	3.82	2.74	4.77	1.65	1.88	1.43	2.09
'Lrrc39'	2.89	2.5	2.91	2.69	2.19	2.74	2.73	2.68	1.96	1.78	1.75	3.91	3.07	2.87	3.84	1.44	1.33	1.22	1.5
'Lrrc66'	0.04	0.04	0.08	0.25	0.16	0.37	0.08	0.16	0.2	0.03	0.1	0.06	0.06	0.1	0.06	0	0.02	0	0
'Lrrc75b'	0.39	0.41	0.15	0	0.05	0.12	0.11	0.09	0.04	0.03	0.07	0.15	0.26	0.5	0.23	0.44	0.43	0.39	0.39
'Lrrk2'	15.46	14.21	15.58	4.37	5.21	4.57	4.82	9.77	8.55	8.61	9.74	17.42	22.62	24.45	22.72	34.65	35.27	28.13	30.46
'Lrrn3'	1.27	1.29	1.23	0.9	0.77	0.79	1.03	0.42	0.48	0.62	0.64	0.2	0.19	0.14	0.17	0.2	0.1	0.12	0.05
'Lrrn4'	0.17	0.16	0.17	0.19	0.23	0.34	0.3	0.03	0.16	0.13	0.04	0.01	0.15	0.12	0.17	0.13	0.05	0.14	0.12
'Lrsam1'	4.17	3.62	3.66	3.12	2.76	2.96	2.49	3.31	3.22	2.98	3.55	3.94	3.79	3.85	4.37	4.96	5.71	4.91	5.51
'Lrtm2'	0.19	0.23	0.16	0.14	0.16	0.07	0.12	0.02	0.07	0.05	0.04	0.06	0.07	0.02	0.06	0.02	0	0.02	0.03
'Lsmem1'	0.75	0.51	0.29	0	0	0	0	0.07	0	0	0	0	0.06	0	0.13	0.06	0.06	0.06	0
'Lsp1'	521.69	561.61	506.06	357.45	340.18	328.52	342.12	322.42	339.18	340.3	315.25	445.52	419.78	437.97	405.63	591.89	549.73	521.82	544.9
'Lst1'	317.79	340.1	278.06	236.02	234.01	221.62	257.53	301.01	259.54	255.67	240.19	405.44	311.65	330.94	338.06	387.57	367.24	387.18	363.96
'Lta'	1.06	1.13	0.89	0.72	0.54	0.78	1.01	0.06	0.13	0.2	0.32	0.48	0.05	0.05	0	0.1	0.05	0.25	0.05
'Ltb'	95.85	101.82	78.73	17.67	17.74	13.91	14.33	20.89	16.2	19.38	23.44	54.73	47.49	54.37	44.48	82.48	80.83	81.76	73.78
'Ltbp2'	1	0.64	0.66	1.26	0.68	0.76	0.9	0.27	0.31	0.46	0.52	0.42	0.3	0.28	0.33	0.24	0.25	0.28	0.23
'Ltbp4'	0.71	0.81	0.5	0.55	0.24	0.38	0.24	0.31	0.39	0.19	0.27	0.38	0.13	0.28	0.22	0.17	0.14	0.17	0.2
'Ltf'	3079.21	3148.04	2886.5	741.21	875.35	887.5	1006.54	2614.37	2190.59	2252.49	2570.55	4737.39	5580.88	5970.82	5191.57	7296.51	7639.69	6974.08	6952.39
'Ltk'	1.45	1.63	1.47	0.04	0.11	0.08	0.08	0.03	0	0.04	0	0.3	0.06	0.12	0.24	0.06	0.03	0	0.06
'Lum'	0.72	0.4	0.48	0.32	0.24	0.09	0.33	0.23	0.12	0.24	0.12	0.19	0.13	0.16	0.13	0.16	0.03	0.3	0.15
'Ly6a'	31.32	26.83	26.21	29.51	26.36	32.59	29.08	20.85	21.5	15.49	14.52	54.92	15.3	9.04	40.93	6.79	7.64	4.33	4.82
'Ly6a2'	596.05	604.34	518.22	386.35	362.85	378.93	401.6	507.49	481.66	481.52	462.52	1037.31	937.24	1035.35	937.42	1195.28	1195.63	1112.89	1104.71
'Ly6d'	401.87	402.08	313.66	136.47	126.38	117.49	127.42	47.34	54.74	51.61	40.22	46.52	30.16	26.47	43.26	17.11	11.73	9.77	14.29
'Ly6g'	288.51	308.34	276.13	24.11	28.64	25.82	33.31	84.01	63.13	58.96	76.02	385.84	416.74	491.15	368.27	619.12	598.59	592.64	567.48
'Ly6g5b'	6.92	7.4	6.37	2.49	2.47	2.13	1.62	3.76	2.88	2.84	2.45	7.72	8.84	8.9	7.05	11.54	11.13	10.76	9.37
'Ly6g6f'	4.07	2.8	1.67	8.73	3.33	4.11	5.85	3.93	4.2	4.97	4.22	4.62	2.93	2	1.99	1.99	0.74	1.11	1.07
'Ly6i'	3.06	2.62	3.13	2.19	1.98	2.33	1.3	2.25	1.86	1.42	1.71	17.01	5.19	5.01	12.62	2.95	3.51	2.72	3.31
'Ly6m'	0.8	0.88	0.74	0	0.05	0.29	0.14	0.59	0.26	0.09	0.22	0.15	0.07	0.07	0.22	0.18	0.1	0.2	0.24
'Ly9'	24.04	23.03	20.14	28.53	29.63	27.61	29.02	19.21	25.07	21.66	21.42	11.21	9.63	7.98	10.56	8.41	6.79	7.22	8.32
'Lynx1'	12.39	12.31	8.52	1.85	1.89	1.82	1.74	0.88	0.93	1.21	0.75	1	0.68	0.6	1.01	0.34	0.41	0.25	0.41
'Lypd6b'	0.4	0.68	0.38	0.22	0.23	0.2	0.27	0.21	0.15	0.15	0.14	0.12	0.09	0.24	0.06	0.39	0.36	0.34	0.39
'Lyve1'	1.16	1.73	1.32	0.37	0.25	0.43	0.35	0.26	0.45	0.52	0.36	1.65	1.46	2.7	1.88	2.83	2.47	2.62	2.38
'Lyz1'	347.33	338.93	301.45	223.68	222.17	203.62	244.56	332.85	302.2	314.25	301.29	604.73	595.78	636.46	548.42	809.79	793.83	784.43	759.62
'Lyz2'	8060.12	9063.78	7505.8	4996.1	4941.11	4370.2	5124.54	6993.83	6487.7	7080.19	6160.67	9375.68	11482.6	12538.4	9993.99	16290.7	16258.8	14800.4	14647.2
'Mafb'	7.48	5.95	5.54	9.32	6.04	6.77	7.31	5.09	4.55	5.36	4.8	2.58	2.76	2.25	2.22	1.85	1.6	1.52	1.97
'Mag'	1.69	1.49	1.26	0.65	0.63	0.81	0.98	0.91	0.64	0.53	1.04	1.62	1.68	1.81	1.11	1.86	2.25	2.15	1.35
'Maged1'	5.52	5.15	4.03	6.84	6.09	5.96	6.48	4.2	5.67	4.85	4.78	0.82	1.26	1.12	1.49	0.71	0.75	0.67	0.98
'Magee2'	0.92	0.46	0.61	0.49	0.86	0.38	0.33	0.33	0.24	0.28	0.2	0.14	0.08	0.11	0.03	0.03	0.03	0.08	0.11
'Map1lc3a'	17.32	16.12	14.98	9.67	9.57	10.31	10.79	16.63	14.39	13.95	20.24	22.85	24.32	23.17	22.65	28.2	31.21	31.51	27.44
'Map1lc3b'	100.68	94.82	100.43	66.29	69.12	61.72	62.65	72.68	70.92	71.13	70.98	72.43	82.39	78.38	79.17	79.44	82.23	68.91	78.08
'Map2'	0.33	0.33	0.28	0.06	0.01	0.01	0.06	0	0.04	0.01	0.03	0.03	0.01	0	0.01	0.01	0	0.01	0.01
'Map3k14'	7.82	7.69	7.52	5.47	5.93	5.24	5.72	5.11	5.12	6	5.56	4.64	4.23	3.7	3.67	4.6	4.67	4.22	4.19
'Map3k15'	7.26	6.44	7.33	4.43	3.9	4.33	4.19	4.45	3.76	4.27	4.16	10.03	8.93	10.32	9.52	14.82	15.66	13.41	14.9
'Map3k19'	0.53	0.58	0.41	0.23	0.32	0.51	0.3	0.15	0.13	0.37	0.1	0.06	0.08	0.06	0.06	0.02	0.03	0.01	0.02
'Map3k9'	4.94	4.82	5.2	2.27	2.37	2.19	2.55	5.36	3.64	4.49	5.57	7.88	8.48	9.26	7.66	9.72	10.47	8.89	10.13
'Map4k2'	88.09	96.42	83.43	53.32	51.99	52.83	52.11	67.45	60.36	63.05	70.16	121.37	92.82	101.12	86.52	132.98	118.64	125	124.2
'Map4k5'	10.92	9.47	9.95	8.27	7.16	8.1	6.62	7.74	6.13	6.14	6.45	11.43	16.1	14.88	16.07	6.12	5.49	4.36	5.72
'Map6'	0.39	0.47	0.52	0.22	0.17	0.23	0.16	0.95	0.61	0.45	0.56	1.02	0.77	0.9	0.7	1.1	0.95	0.79	0.74
'Map7'	5.53	4.94	5.45	10.88	11.21	8.94	8.94	5.02	6.68	6.43	5.34	2.96	2.43	2.37	3.15	1.25	1.07	1.2	1.05
'Map9'	0.06	0.08	0.1	0.18	0.25	0.22	0.25	0.14	0.21	0.14	0.14	0.11	0.09	0.04	0.07	0	0.03	0	0.02
'Mapk11'	5.97	7.1	5.44	1.54	1.21	1.39	1.6	0.59	0.62	0.79	0.57	0.4	0.21	0.16	0.38	0.19	0.2	0.05	0.12
'Mapk12'	1.28	1.75	2.01	0.86	0.18	0.17	0.37	0.13	0.43	0.14	0.27	0.18	0.06	0.07	0.15	0.12	0.1	0.19	0.26
'Mapk13'	83.73	82.41	73.29	34.84	37.45	38.89	42.84	96.76	68.67	80.3	107.04	204.7	166.52	185.17	161.79	224.84	247.33	246.93	230.99
'Mapk4'	0.86	1.26	1.03	0.57	0.58	1.17	0.78	2	1.38	1.71	1.65	3.42	2.62	3	2.64	3.37	3.05	3.8	3
'Mapre3'	0.94	0.78	0.82	0.77	0.46	0.87	0.77	0.61	0.5	0.44	0.58	0.45	0.51	0.27	0.38	0.36	0.36	0.22	0.19
'March2'	159.35	147.7	181.05	52.87	43.44	45.23	47.34	51.48	43.64	43.88	44.73	108.73	124.08	118.12	136.02	68.45	64.47	56.77	68.35
'March3'	17.37	15.29	15.93	4.01	3.28	2.43	2.95	5.34	2.05	2.07	3.06	13.37	19.02	16.46	20.67	6.71	5.4	3.83	5.25
'March8'	28.48	27.2	26.73	15.71	13.88	13.06	12.59	17.58	12.59	10.41	14.14	31.71	39	37.79	43.1	16.93	16.02	14.59	15.69
'Marcks'	35.38	32.44	33.01	24.86	20.18	21.01	22.63	16.35	17.89	14.73	14.76	17.65	16.25	15.19	16.67	19.51	17.1	15.27	17.48
'Marco'	0.5	0.72	0.82	4.41	3.96	2.88	5.58	1.65	1.37	1.77	2.57	0.11	0.38	0.1	0.32	0.07	0.03	0.03	0.13
'Marveld2'	0.67	1.14	1.1	0.81	0.91	0.56	0.55	0.51	0.68	0.76	0.79	0.38	0.29	0.38	0.32	0.39	0.33	0.04	0.56
'Mast4'	1.7	1.65	1.61	0.85	0.84	0.95	0.79	0.52	0.56	0.56	0.64	0.3	0.3	0.24	0.33	0.14	0.08	0.08	0.17
'Matn2'	0.96	1.01	0.72	2.05	2.11	2.18	2.6	1.09	1.82	1.45	0.97	0.39	0.38	0.29	0.3	0.39	0.25	0.3	0.44
'Mboat2'	3.21	3.7	3.29	1.45	1.25	0.91	0.71	1.46	0.46	0.4	0.8	3.59	4.46	4.32	4.69	1.22	0.64	0.71	0.86
'Mc1r'	0.05	0.03	0.05	0.06	0.11	0.2	0.04	0.04	0.06	0	0.02	0.07	0.05	0.1	0.05	0	0.02	0	0
'Mc5r'	0.57	0.88	0.65	2.85	3.4	3.2	2.95	1.29	1.43	0.97	1.2	0.24	0.27	0.24	0.22	0.12	0.22	0.06	0.12
'Mcam'	3.32	3.68	2.37	1.1	1	1.18	0.51	3.37	2.18	2.91	3.86	2.56	3.74	3.95	3.52	5.82	4.67	4.61	5.12
'Mcc'	0.13	0.09	0.16	0.1	0.1	0.06	0.08	0.07	0.05	0.08	0.07	0.11	0.09	0.08	0.13	0.06	0.09	0.04	0.06
'Mccc2'	4.25	4.87	4.37	8.09	8.63	8.36	8.38	5.32	6.67	6.51	7.01	1.9	1.53	1.41	1.8	1.18	1.31	1.08	1.17
'Mcemp1'	282.42	294.94	278.1	116.43	121.85	137.44	135.84	251.02	217.13	228.57	264.68	359.69	362.07	423.38	347.68	568.69	541.68	499.84	539.67
'Mcl1'	191.87	176.93	199.64	151.46	138.33	144.13	125.53	153.44	154.02	161.84	160.3	143.19	148.49	139.94	145.18	156.19	148.54	135.58	149.3
'Mcoln2'	4.46	3.89	3.59	3.39	2.37	2.6	2.94	1.14	1.66	1.64	1.57	0.62	0.3	0.48	0.58	0.42	0.17	0.17	0.17
'Mcoln3'	0.43	0.42	0.33	0.31	0.21	0.32	0.13	0.1	0.08	0.14	0	0	0	0.05	0.06	0	0.04	0.08	0
'Mcpt8'	172.56	176.01	168.45	381.91	409.82	305.34	334.73	160.74	178.75	140.62	133.81	35.06	55.09	26.34	34.2	20.83	18.23	17.17	18.53
'Mcrip2'	8.86	7.4	5.14	21.15	21.75	21.39	23.93	6.07	11	10.54	8.94	2.84	2.94	2.54	2.57	2.36	1.9	1.72	1.18
'Mctp2'	8.59	9.07	9.42	3.71	3.37	4.01	4.27	4.58	3.6	3.6	3.84	5.71	6.37	6.76	6.59	9.42	7.99	6.85	7.77
'Mdga1'	0.66	0.67	0.61	2.27	2.08	1.91	2.09	0.88	1.14	1.17	0.98	0.31	0.42	0.26	0.34	0.18	0.17	0.16	0.24
'Mef2c'	11.86	11.58	10.94	16.9	17.21	16.49	15.11	10.45	13.22	11.68	9.58	5.09	4.66	4.52	5.47	3.56	2.91	2.69	3.13
'Mef2d'	45.87	47.01	43.57	42.05	43.38	44.61	38.94	29.52	34.05	33.08	30.39	18.63	16.57	17.01	17.78	13.44	13.22	12.3	13.91
'Megf9'	13.59	15.47	14.32	8.47	9.55	10.62	10.72	16.37	16.26	15.76	14.06	9.91	20.33	20.82	18.04	27.01	24.67	15.25	21.13
'Mei4'	0.46	0.47	0.37	0.81	0.78	0.83	0.97	0.43	0.45	0.51	0.33	0.08	0.2	0.17	0.12	0.04	0.04	0.02	0.07
'Meis3'	1.51	1.61	1.41	1.49	0.7	1.2	1.27	0.7	0.52	0.82	0.67	0.37	0.2	0.34	0.21	0.12	0.34	0.31	0.29
'Mertk'	2.65	3.16	2.74	3.79	1.99	2.56	2.89	2.01	1.79	1.69	2.07	0.63	0.57	0.57	0.71	0.61	0.51	0.45	0.6
'Mest'	0.36	0.47	0.49	0.96	1.17	0.82	1.08	0.51	0.49	0.46	0.7	0.32	0.34	0.22	0.19	0.08	0.14	0.03	0.09
'Metap2'	174.03	166.72	163.13	169.34	164.45	167.73	152.89	140.62	137.32	126.74	124.88	209.97	209.08	186.57	250.81	81.66	73.6	61.72	77.02
'Metrnl'	6.78	8.08	7.7	6.03	6.09	5.05	4.99	5.15	5.42	5.87	5.39	3.14	3.18	2.95	3.41	3.61	3.82	3.72	3.77
'Mettl27'	4.35	3.06	3.37	2.31	2.09	1.56	1.9	3.7	1.54	1.7	1.91	7.55	7.86	5.48	9.35	1.51	1.36	0.87	1.75
'Mex3a'	0.85	0.91	1.09	2.72	2.4	2.49	2.23	0.71	1.14	0.9	0.87	0.22	0.28	0.22	0.25	0.13	0.11	0.06	0.14
'Mfge8'	8.23	8.98	7.58	14.68	12.77	12.42	13.97	6.24	9.35	7.23	6.79	3.45	3.41	3.08	3.72	2.63	2.04	2.64	2.24
'Mfhas1'	4.18	4.03	3.68	2.14	2.01	1.75	1.24	2.02	1.43	1.13	1.3	3.84	4.03	3.48	4.59	1.24	1.01	1	1.18
'Mfsd2b'	26.14	28.08	24.39	24.72	18.66	15.94	19.23	21.76	13.88	14.84	17.49	38.29	36.93	30	42.53	9.12	8.59	7.8	8.75
'Mfsd6'	10.32	10.63	10.67	6.2	5.36	6.27	6.24	7.81	7.67	9.32	8.07	9.29	11.82	13.47	10.46	19.56	18.76	16.05	16.17
'Mgll'	17.48	17.7	15.88	6.02	4.45	4.12	3.7	6.68	3.75	3.77	4.93	20.71	22.57	21.24	21.97	17.28	15.64	14.13	15.15
'Mgp'	16.75	8.13	7.09	4.49	2.1	1.7	1.84	7.82	3.52	3.61	9.64	16.74	16.17	10.97	11.44	8.85	7.68	17.31	11.09
'Mgst1'	282.83	270.8	261	179.26	175.18	180.27	184.21	323.34	274.45	272.09	305.02	479.32	443.57	463.15	421.83	578.91	588.85	543.84	543.84
'Mgst3'	69.75	71.32	56.85	33.3	26.28	25.25	22.18	32.52	22.97	17.38	21.24	67.15	67.67	62.32	84.21	16.36	22.51	18.49	23.8
'Mical3'	3.56	2.87	3.05	2.76	3.77	2.29	2.66	1.93	2.39	2.28	2.15	2.44	3.5	2.65	2.64	0.91	1.06	1.36	1.29
'Mill2'	0.27	0.34	0.28	0.38	0.45	0.28	0.31	0.34	0.24	0.27	0.53	0.41	0.3	0.26	0.32	0.1	0.22	0.06	0.1
'Mindy2'	16.29	14.75	15.06	10	9.54	9.63	8.69	11.37	12.01	11.71	11.32	13.77	16.12	15.53	16.24	14.73	14.27	13.04	13.85
'Minpp1'	33.46	32.38	30.95	48.48	45.59	47.18	39.62	33.17	30.41	28.93	25.53	27.56	31.45	27.46	32.65	13.82	10.8	9.98	10.47
'Mkrn1'	219.84	192.24	251.12	66.99	60.08	54.52	58.96	70.66	61.36	61.27	66.54	133.91	170.46	159.06	160.78	101.6	98.61	80.16	98.04
'Mllt3'	4.78	4.08	4.82	4.17	3.41	3.66	3.25	3.27	2.62	2.7	2.91	3.26	4.23	3.32	4.15	1.4	1.32	0.94	1.6
'Mllt6'	9.4	11.12	9.62	6.09	5.96	5.65	6.01	3.2	3.26	2.97	2.64	1.98	1.67	1.79	1.89	1.23	1.25	1.1	1.17
'Mme'	0.7	0.36	0.34	1.05	0.44	0.58	0.69	0.16	0.29	0.34	0.39	0.11	0.1	0.06	0.16	0.14	0.21	0.23	0.11
'Mmel1'	0.48	0.4	0.24	0.11	0.16	0.12	0.14	0.2	0.11	0.03	0.16	0.92	0.93	1.15	1.34	0.37	0.28	0.2	0.2
'Mmp11'	2.77	2.96	2.45	1.66	1.38	1.73	1.25	0.99	0.91	0.78	0.99	0.85	0.73	0.72	0.88	0.39	0.28	0.46	0.33
'Mmp14'	4.32	3.52	3.63	3.69	2.49	3.19	2.57	1.7	1.17	1.76	1.8	1.8	1.49	1.01	1.64	0.91	0.96	0.7	0.89
'Mmp23'	1.13	1.28	0.85	1.06	0.85	0.81	0.76	0.67	0.39	0.57	0.86	1.28	1.04	1.56	0.69	2.18	1.43	1.43	1.5
'Mmp25'	41.45	39.22	37.91	5.89	6.73	6.69	7.62	24.56	18.05	19.84	24.8	52.36	61.53	74.27	58.17	95.96	88.23	82.18	92.62
'Mmp8'	480.03	471.83	465.83	25.88	26.64	23.13	34.7	67.85	46.77	57.7	68.77	418.3	566.36	628.12	486.39	935.42	964.35	778.07	880.54
'Mmp9'	537.52	553	497.29	15.46	19.15	16.92	21.56	102.59	65.42	72.99	110.65	396.29	552.08	626.32	483.9	873.75	792.72	718.21	796.63
'Mn1'	0.1	0.12	0.13	0.57	0.6	0.56	0.51	0.18	0.27	0.25	0.18	0.11	0.08	0.06	0.07	0.03	0.02	0.03	0.04
'Mndal'	63.75	63.3	59.69	74.1	72.58	70.26	73.65	53.41	62.68	52.67	47.17	83.24	42.14	31.04	66.34	20.88	21.77	18.8	17.56
'Mns1'	30.67	36.04	30.18	37.72	39.13	36.42	34.36	28.4	25.55	20.4	22.72	24.86	29.61	22.98	31.23	10.72	10.4	8.5	11.14
'Mocos'	16.14	16.67	14.73	9.68	9.21	10.03	10.21	18.34	16.05	17.27	17.35	17.66	21.61	22.31	20.23	34.19	30.26	26.27	28.99
'Mov10'	16.22	15.84	15.07	10.59	8.94	9.91	11.47	7.69	8.26	7.97	8.78	21.28	12.38	12.62	15.79	20.17	20.95	18.76	19.33
'Mpdz'	0.41	0.3	0.31	0.54	0.28	0.34	0.38	0.1	0.11	0.08	0.2	0.1	0.06	0.12	0.11	0.04	0.05	0.05	0.07
'Mpl'	5.24	3.97	3.1	9.61	6.45	6.13	6.16	3.28	3.26	4.16	5.38	4.7	2.97	1.82	3.43	1.16	1.1	1.4	0.9
'Mpp2'	4.04	4.17	3.04	1.07	0.78	0.71	0.62	0.99	0.55	0.5	0.88	4.53	5.13	4.73	5.85	1.41	0.98	0.86	1.1
'Mppe1'	59.54	55.56	52.51	38.57	37.43	38.66	40.56	57.55	49.14	48.44	49.75	103.71	91.05	95.37	93.27	111.97	102.46	99.55	104.2
'Mpzl2'	0.04	0.04	0.02	0.05	0.12	0.05	0.13	0.02	0	0	0	0.04	0.02	0.04	0	0.04	0.07	0.11	0.11
'Mpzl3'	3.58	4.13	5.75	0.94	0.76	1.08	0.82	1.45	1.04	1.26	1.38	1.74	1.93	1.83	1.59	6.47	6.94	4.93	6.16
'Mrap'	2.86	2.19	1.82	3.11	1.78	1.41	4.02	1.56	1.62	1.38	1.17	0.56	1.09	0.41	0.36	0.49	0.32	0.33	0.78
'Mras'	1.68	1.43	1.13	2.56	2.06	1.93	2.3	1.21	1.97	1.84	1.7	0.24	0.46	0.76	0.85	0.72	0.38	0.5	0.7
'Mrc1'	15.73	14.43	16.28	13.65	8.32	9.51	11.7	6.45	6.36	6.44	6.36	2.05	2.66	2.25	2.23	2.32	2.07	1.65	2.35
'Mrgpra2a'	12.66	11.77	10.11	7.55	5.18	7.82	7.28	12.46	13.62	10.1	13.36	28.77	22.3	20.79	24.06	33.52	35.98	33.89	30.67
'Mrgpra2b'	74.42	78.92	60.36	34.14	31.88	44.11	38.1	73.33	64.53	68.08	77.53	130.39	121.99	135.91	120.23	184.17	190.94	157.18	162.08
'Mrgpre'	0.79	0.8	0.76	0.79	0.73	0.51	0.89	0.27	0.38	0.18	0.26	0.1	0.11	0.11	0.25	0.05	0.03	0.03	0.03
'Mrm1'	12	12.46	10.8	12.88	11.63	12.07	11.82	9.43	7.95	8.29	7.41	12.75	11.65	10.68	12.63	5.11	4.88	4.91	5.32
'Ms4a1'	39.03	43.16	41.78	1.08	1.1	0.8	1.42	0.32	0.52	0.6	0.1	0.11	0.04	0.02	0.04	0.02	0	0	0.06
'Ms4a14'	0.28	0.29	0.27	0.3	0.23	0.24	0.4	0.18	0.19	0.21	0.28	0.11	0.14	0.03	0.08	0.1	0.1	0.1	0.1
'Ms4a4d'	1.18	0.53	0.79	0.81	0.59	0.57	0.78	0.27	0.34	0.12	0.22	0.42	0.23	0.23	0.57	0.19	0.09	0.04	0
'Ms4a7'	6.92	6.07	6.13	3.77	3.78	2.31	3.89	2.14	2.06	3.14	2.58	1.9	1.62	1.29	1.3	1.27	1.23	0.83	1.13
'Msra'	88.21	92.79	83.38	64.31	65.9	64.06	65.31	81.06	76.51	73.32	85.66	111.12	122.27	120.1	113.18	158.87	149.86	154.34	156.65
'Msrb1'	409.02	425.51	374.72	287.76	262.38	330.95	314.31	460.32	424.55	419.51	435.74	445.08	467.05	487.46	431.18	609.25	618.02	564.18	630.14
'Mst1'	1.04	2.04	1.2	0.96	0.78	0.85	1.19	1.22	2.73	1.2	1.18	1.91	1.64	1.25	2.62	0.98	0.43	0.55	0.61
'Mt2'	21.23	27.18	16.61	51.97	43.73	32.13	44.41	34.95	21.15	24.03	35.87	17.04	16.87	11.96	15.52	6.25	7.21	6.08	7.32
'Mt3'	0.22	0.69	0.22	1.79	0.93	0.32	0.91	0	0	0	0	0.23	0	0	0	0.24	0.21	0	0
'Mterf2'	7.46	6.46	5.14	4.8	6.43	4.22	3.99	4.67	4.39	4.58	5.09	2.79	1.91	1.43	1.73	1.58	0.84	1.83	1.22
'Mtfp1'	5.6	5.09	5.3	10.93	12.56	12.39	10.07	7.02	5.97	5.98	6.42	4.24	4.18	3.92	4.63	1.71	1.35	1.86	1.6
'Mtfr1'	24.4	25.6	23.55	24.29	23.77	23.73	18.82	23.11	17.73	17.67	16.92	30.84	36.96	31.63	39.7	16.55	13.17	13.29	16.2
'Mtss1'	21.15	20.65	18.93	7.98	7.14	6.96	6.99	6.1	6.22	5.79	6.82	4.86	4.67	4.15	4.48	2.88	3.2	2.86	2.48
'Mturn'	6.39	5.17	5.02	1.06	0.94	0.83	1.01	1.93	0.8	1.15	1.3	2.77	3.13	2.64	3.55	0.97	0.81	0.58	0.95
'Mxd1'	117.99	107.57	137.44	20.24	24	24.08	24.34	67.95	49.02	56.96	74.77	112.59	122.29	128.44	118.29	162.04	136.71	124.22	145.78
'Mxd4'	24.29	26.36	25.31	17.33	18.09	15.81	15.38	19.12	19.56	19.28	19.65	9.97	13.71	12.91	12.96	14.3	16.58	13.1	13.13
'Mxra8'	1.76	1.17	0.9	1.79	0.94	0.95	1.38	0.78	0.54	0.91	1.16	0.56	0.55	0.4	0.42	0.41	0.45	0.35	0.52
'Mybpc2'	2.94	2.4	1.79	0.13	0.11	0.12	0.04	0.1	0.06	0.08	0.11	0.07	0.12	0.06	0.18	0.02	0.04	0.06	0.06
Myc'	201.56	181.44	176.45	231.4	249.12	258.11	249.04	209.28	190.85	204.98	204.14	199.09	190.93	171.62	229.6	83.4	83.11	81.77	85.16
'Mycl'	1.82	2.07	1.86	3.76	3.31	3.52	3.52	2.06	2.49	2.29	1.94	0.94	1.08	1.34	1.45	0.53	0.42	0.37	0.64
'Mycn'	0.76	1.02	0.91	2.26	4.02	2.97	2.83	1.08	1	0.67	1.01	0.65	0.54	0.51	0.77	0.4	0.16	0.12	0.26
'Myh10'	4.83	4.85	4.62	2.87	2.54	2.65	1.78	2.27	1.21	1.2	1.36	3.34	4.38	3.65	4.37	1.16	1.03	0.86	0.97
'Myl10'	2.13	2.37	0.97	23.21	23.41	24.44	18.78	1.22	6.1	5.06	3.5	0.63	0.73	0.31	0.05	0.37	0.86	0.42	0.5
'Myl2'	2.56	2.13	2.23	0.04	0.04	0.09	0.09	0	0.2	0.08	0.12	1.18	0.97	0.81	0.44	2.82	2.38	1.94	2.36
'Myl4'	49.2	52.57	44.68	6.18	6.65	5.08	5.22	3.55	3.44	2.42	3.04	2.13	1.12	1.35	1.88	1.86	0.79	0.69	1.16
'Mylip'	27.2	24.58	22.55	7.99	6.31	7.11	6.13	9.82	7.59	8.58	7.21	8.72	10.34	10.14	9.47	5.71	5.69	4.92	5.13
'Mylk3'	11.35	10.69	11.16	2.52	2.99	2.81	1.17	5.4	2.53	2.12	3.22	11.17	14.86	12.33	17.84	3.41	3.65	1.85	3.21
'Mylpf'	10.11	11.56	12.83	7.48	6.16	5.88	6.81	5.69	5.66	4.7	5.39	10.76	8.9	10.2	11.73	3.69	2.9	3.41	4.72
'Myo10'	2.61	2.77	2.46	3.31	2.63	2.39	3.34	1.9	1.66	1.78	1.94	0.73	0.81	0.6	0.56	0.63	0.41	0.42	0.6
'Myo15'	0.07	0.12	0.11	0.04	0.06	0.04	0.02	0.02	0.01	0.04	0.03	0.11	0.13	0.18	0.14	0.05	0.07	0.04	0.05
'Myo1a'	0.34	0.31	0.25	0.12	0.28	0.08	0.14	0.55	0.32	0.28	0.49	0.36	0.24	0.31	0.44	0.35	0.16	0.32	0.16
'Myo1c'	44.97	46.08	40.41	27.77	26.34	26.34	27.41	22.86	22.88	24.31	23.67	17.3	16.9	15.81	16.34	16.6	14.8	14.42	14.55
'Myo1d'	6.47	6.79	6.18	2.51	2.1	2.16	2.23	3.57	2.2	1.88	2.48	4.05	5.37	5.15	4.89	4.17	3.94	3.7	3.73
'Myo1e'	5.69	6.19	5.24	1.11	0.73	1.14	1.28	0.53	0.5	0.49	0.52	0.27	0.31	0.22	0.45	0.14	0.16	0.13	0.15
'Myo5b'	0.06	0.06	0.06	0	0	0.04	0.02	0.04	0	0.01	0	0.02	0.02	0.02	0.04	0.01	0	0.01	0.02
'Myom3'	0.02	0.02	0.09	0.13	0.12	0.1	0.19	0.04	0.04	0.07	0.02	0	0.03	0	0.02	0	0	0	0
'Mypn'	0.01	0.02	0.03	0.01	0	0	0	0	0	0	0	0.05	0.03	0.05	0.02	0	0.01	0	0
'Myzap'	4.35	4.58	4.59	0.78	0.62	0.5	0.74	0.27	0.53	0.35	0.24	0.47	0.2	0.25	0.53	0.17	0.13	0.22	0.16
'Mzb1'	72.82	75.35	69.65	39.83	34.15	32.55	26.95	10.97	12.55	13.15	7.34	10.17	8.17	8.95	14.88	2.92	3.73	2.92	2.29
'N4bp3'	5.48	5.57	3.93	3.56	3.55	3.26	3.33	2.66	3.42	3.24	2.6	1.84	1.59	1.99	2.33	1.27	0.92	0.97	1.11
'Naaladl1'	0.78	1.01	0.58	0.65	0.63	0.29	0.61	0.5	0.61	0.68	0.66	1.72	1.34	0.8	1.23	0.59	0.87	0.34	0.6
'Nacad'	0.98	1.19	0.64	0.18	0.25	0.27	0.16	0.35	0.24	0.2	0.3	0.72	0.98	0.86	1.45	0.81	0.49	0.34	0.56
'Nap1l2'	0.33	0.18	0.21	0.09	0.06	0.03	0.03	0.15	0.06	0.06	0	0.2	0.15	0.15	0.05	0.22	0.12	0.16	0.35
'Narf'	27.85	28.42	29.23	17.07	16.72	16.59	14.63	27.14	22.54	24.59	23.98	25.11	34.83	34.02	33.36	21.04	20.68	16.06	18.35
'Nars2'	4.61	4.04	3.57	7.81	9.84	7.26	9.33	5.76	6.18	5.37	4.85	3.41	3.71	3.08	3.98	1.69	1.65	1.32	1.91
'Nat8l'	4.55	5.74	4.03	2.96	3.05	2.59	2.84	2.36	1.98	2.3	1.79	4.08	4.88	4.93	3.88	6.28	5.56	5.68	5.73
'Natd1'	7.51	8.45	6.67	5.37	5.5	5.12	4.34	7.76	5.49	6.4	6.7	5.53	6.93	6.35	6.87	4	3.77	3.06	3.48
'Nbeal2'	27.05	31.09	26.13	18.1	17.76	18.19	17.83	20.88	19.15	20.74	20.81	32.92	29.8	32.8	26.79	48	45.39	44.92	43.55
'Ncald'	0.27	0.32	0.38	0.52	0.33	0.15	0.44	0.12	0.14	0.1	0.19	0.06	0.08	0.04	0.08	0.06	0.09	0.02	0.07
'Ncf2'	189.52	206.89	185.55	139.09	141.77	138.37	139.73	191.29	188.62	191.76	192.88	221.62	250	248.29	224.75	313.6	321.57	304.03	301.72
'Ncoa7'	8.11	6.97	6.81	10.03	11	10.22	10.42	9.11	10.31	10.16	8.71	16.57	13.55	13.22	19.32	5.79	5.33	4.95	4.9
'Ncr1'	4.6	4.42	3.91	2.98	2.87	1.65	2.71	0.86	1.26	0.61	0.76	2.57	1.3	1.35	1.25	1.47	1.14	0.6	1.15
'Ncs1'	0.51	0.42	0.39	1.41	1.68	1.54	1.62	0.45	0.54	0.62	0.35	0.15	0.11	0.12	0.13	0.09	0.07	0.13	0.07
'Ndel1'	33.02	32.12	34	23.87	21.98	23.69	22.76	28.94	27.9	27.05	26.42	26.95	29.8	31.57	29.54	36.87	37.02	33.64	37.57
'Ndrg2'	2.14	1.72	1.91	5.85	4.19	5.04	6.37	5.85	5.51	4.88	5.99	2.58	3.13	2.41	3.43	1.29	0.9	1.37	0.86
'Ndst1'	15.98	17.1	16.08	7.93	8.16	9.34	7.93	8.84	8.61	7.6	8.27	10.93	16.15	16.97	12.81	21.59	20.68	17.58	18.52
'Nedd9'	34.41	36.27	33.37	16.38	16.03	16.58	15.44	20.17	19.21	18.75	17.04	23.56	29.56	32.16	27.31	45.6	44.77	35.94	41.54
'Nefh'	1.35	1.37	1.09	2.96	2.87	2.2	2.45	0.87	0.79	0.76	0.68	0.49	0.47	0.36	0.56	0.23	0.24	0.17	0.2
'Neil1'	25.7	26.07	22.74	6.98	7.06	6.88	5.64	4.78	5.59	4.89	5.57	5.61	3.44	4	4.69	3.49	2.43	2.35	3
'Neo1'	0.39	0.23	0.26	0.29	0.11	0.09	0.15	0.06	0.08	0.11	0.14	0.18	0.09	0.08	0.08	0.07	0.11	0.05	0.05
'Neu3'	1.59	1.63	1.21	1.85	2.58	1.94	2	1.76	1.6	1.11	1.64	2.43	2.55	1.97	2.65	0.99	0.93	0.69	1.09
'Neurl3'	74.33	76.41	79.94	24.13	26.09	25.57	21.42	34.16	30.73	33.11	30.84	55.17	47.89	52.08	45.65	70.96	69.69	71.52	70.97
'Nfkb2'	22.94	24.09	21.37	15.97	14.43	16.58	14.36	14.41	14.56	15.45	15.26	12.24	10.02	9.57	11.09	10.62	9.83	9.92	9.17
'Nfkbia'	85.86	68.48	79.19	66.71	53.81	60.03	55.31	65.66	58.26	75.49	90.91	62.43	58.66	53.27	47.07	67.3	60.28	54.22	52.82
'Nfkbid'	23.74	23.3	28.36	18	18.41	17.15	16.99	19.66	15.94	18.06	17.93	25.56	18.27	17.11	16.7	18.07	17.51	21.66	18.76
'Nfkbie'	20.33	18.64	15.97	9.18	9.93	9.3	7.53	7.3	7.18	6.45	6.43	8.7	7.4	7.74	7.99	8.7	8.48	7.78	8.42
'Nfkbiz'	11.74	9.92	11.88	7.86	7.37	8.81	6.59	10.22	8.91	7.99	9.21	14.46	10.29	12.1	9.72	15.23	14.16	14.08	12.29
'Ngfr'	0.19	0.47	0.26	0.16	0.09	0.25	0.16	0.04	0.07	0.05	0	0.02	0.02	0.02	0.06	0.04	0.07	0	0
'Ngp'	13644.3	13639.1	12255.4	5667.6	6319.58	6292.16	7162.36	14735.4	12108.8	12637.4	14431.3	23604.7	24336.2	26935.2	23161.2	34363.1	35027.1	33964.6	33208.6
'Nhlrc1'	0.41	0.41	0.24	1.06	0.83	1.15	1.47	0.6	0.42	0.53	0.38	0.17	0.25	0.22	0.12	0.11	0.08	0.03	0.05
'Nhlrc4'	0.97	1.55	0.92	0.09	0.12	0.08	0	0.38	0.15	0.11	0.22	1.3	1.45	1.55	1.51	0.46	0.43	0.15	0.45
'Nid1'	1.05	1.15	1.09	2.11	1.15	1.43	1.17	0.49	0.53	0.6	0.85	0.41	0.59	0.24	0.5	0.25	0.3	0.4	0.38
'Ninl'	3.16	2.71	2.75	1.08	1.51	1.07	0.93	1.37	0.95	0.9	0.9	4.07	4.43	3.56	4.76	1.1	0.86	0.75	0.8
'Nipa1'	5.34	6.42	5.74	5.15	5.38	4.8	4.17	4.11	2.8	2.57	2.37	6.68	9.37	8.57	10.67	2.96	1.81	1.76	2.68
'Nipsnap1'	5.22	5.62	4.76	12.21	9.96	12.41	10.73	5.44	7.63	5.82	5.63	3.06	1.85	1.59	2.56	1.3	1.25	1.47	1.38
'Nlrc3'	2.32	2.1	2.29	3.32	3.08	2.64	3.25	1.84	1.76	1.48	1.23	0.9	0.61	0.75	0.77	0.53	0.41	0.35	0.53
'Nlrc5'	5.67	5.69	5.75	7.82	7.88	8.7	7.85	7.54	6.78	6.02	5.9	16.62	5.86	4.89	11.75	3.8	3.64	2.85	3.12
'Nlrp12'	7.1	7.29	8.5	1.3	1.17	1.4	1.11	2.8	2.42	2.77	2.78	5.25	5.66	5.93	5.53	8.72	9.7	7.45	7.95
'Nlrp3'	7.09	9.5	7.23	5.26	5.73	5.1	5.21	4.03	4.87	5.27	3.79	5.69	5.45	5.5	4.68	8.98	7.19	7.25	7.67
'Nme4'	12.26	14.07	9.74	32.3	33.93	33.47	34.69	11.42	19	17.6	15.49	6.74	5.14	3.3	6.37	2.03	2.03	3.11	2.84
'Nmnat3'	9.44	8.38	8.02	10.39	9.41	8.24	10.18	7.53	7.93	6.34	7.18	7.69	7.71	7.06	10.27	2.78	2.79	2.36	2.83
'Nod2'	1.62	1.67	1.84	1.06	1.11	0.96	1.08	1.19	1.17	1.6	1.08	1.61	1.22	1.56	1.43	1.59	1.4	1.55	1.55
'Notch3'	0.36	0.4	0.35	0.49	0.26	0.38	0.24	0.14	0.26	0.21	0.29	0.15	0.2	0.12	0.18	0.1	0.1	0.12	0.07
'Noxred1'	1.29	0.73	1.15	0.82	0.72	0.97	0.46	1.32	1	0.7	1.35	0.88	0.85	0.85	0.58	1.38	1.38	1.35	1.15
'Npcd'	0.15	0.49	0.52	0.34	0.16	0	0.39	0.06	0.21	0.13	0.1	0	0.15	0.05	0.08	0	0.08	0.05	0.09
'Nphp1'	2.84	2.79	2.66	4.03	5.24	4.39	3.16	2.72	3.28	2.89	2.69	1.48	1.71	1.43	2.45	0.48	0.64	0.69	0.8
'Npm2'	0.52	0.56	0.35	0.59	0.29	0.67	1.04	0.48	0.32	0.39	0.57	0.79	0.9	0.77	0.89	0.34	0.53	0.32	0.46
'Npnt'	0.12	0.09	0.19	0.38	0.21	0.27	0.29	0.07	0.17	0.17	0.15	0.04	0.03	0.04	0.01	0.03	0.05	0.06	0.03
'Npr1'	0.43	0.66	0.41	0.86	0.42	0.41	0.6	0.23	0.07	0.21	0.25	0.26	0.15	0.21	0.25	0.14	0.17	0.18	0.23
'Npr2'	0.36	0.55	0.59	0.67	0.87	0.39	0.54	0.3	0.24	0.26	0.52	0.27	0.22	0.22	0.4	0.13	0.06	0.08	0.15
'Nprl3'	8	8.45	6.27	6.72	6.52	7.74	7.67	5.52	5.12	4.81	5.04	7.11	6.65	4.95	9.61	2.88	2.71	2.68	2.66
'Nptxr'	0.14	0	0	0.16	0.35	0.51	0.37	0.16	0.16	0.19	0.07	0.15	0	0	0	0.12	0	0	0
'Nqo1'	5.19	6.84	4.26	3.26	3.64	3.12	2.33	3.37	2.61	2.81	3	6.61	7.37	6.69	8.58	3.54	4.27	3.33	3.28
'Nr1h3'	6.44	5.78	5.1	6.46	5.14	5.7	7.45	4.37	4.05	3.44	4.78	1.99	1.64	1.95	1.91	0.98	1.05	1	0.92
'Nr2f2'	0.21	0.18	0.18	0.27	0.24	0.26	0.17	0.09	0.06	0.15	0.04	0.12	0.05	0.12	0.1	0.08	0.13	0.04	0.17
'Nr4a1'	9.04	13.79	17.07	4.7	5.93	4.47	4.95	6.47	5.67	5.67	4.22	4.77	3.28	4.17	7.59	4.34	5.17	5.9	7.26
'Nr4a3'	0.2	0.22	0.26	0.12	0.14	0.12	0.1	0.09	0.08	0.07	0.07	0.1	0.09	0.04	0.11	0.05	0.03	0.01	0.03
'Nrep'	0.68	0.59	0.63	1.29	0.73	0.55	0.89	0.3	0.11	0.59	0.33	0.41	0.25	0.37	0.33	0.31	0.28	0.33	0.32
'Nrgn'	24.27	17.95	15.3	23.14	20.09	18.94	21.19	11.46	9.67	11.37	10.45	9.64	5.85	5.89	6.1	3.89	3.25	3.13	3.38
'Nrip3'	1.03	0.98	0.88	0.41	0.56	0.28	0.28	0.56	0.4	0.19	0.3	2.78	4.08	3.16	4.15	1.22	0.93	0.71	0.95
'Nrxn1'	0.34	0.46	0.5	0.36	0.36	0.31	0.34	0.21	0.17	0.14	0.19	0.07	0.06	0.12	0.12	0.03	0.06	0.05	0.05
'Nrxn2'	0.32	0.31	0.23	0.14	0.12	0.11	0.14	0.07	0.08	0.1	0.02	0.02	0.04	0.05	0.03	0.03	0	0.02	0
'Nsg2'	3.16	3.05	3.41	2.07	2.13	2.15	1.92	0.71	1.07	0.96	1.01	0.28	0.43	0.27	0.64	0.11	0.15	0.06	0.09
'Nsun7'	0.12	0.11	0.03	0.16	0.02	0.09	0.13	0.05	0.05	0.08	0.06	0.06	0.07	0.11	0.11	0	0.02	0.01	0
'Nt5c3'	121.77	95.53	119	86.25	80.94	84.29	81.2	93.84	82.73	85.14	94.66	146.46	172.31	145.36	179.44	77.87	79.2	53.04	80.94
'Nt5c3b'	12.01	13.6	9.74	24.69	27.28	25.59	25.63	17.61	22.01	20.49	19.3	6.12	5.05	4.18	4.92	2.92	2.82	3	3.47
'Nt5e'	7.69	7.61	7.78	0.56	0.72	0.49	0.58	0.84	0.49	0.62	1.13	8.99	11.02	16.07	9.37	24.15	20.53	18.11	18.26
'Ntn4'	0.96	1.44	1.29	0.43	0.17	0.25	0.14	0.51	0.16	0.27	0.19	0.6	1.14	1.04	1.11	0.19	0.18	0.08	0.18
'Ntng2'	14.09	14.71	12.71	6.76	6.23	5.28	6.45	11.55	9.73	8.79	11.91	19.34	17.94	19.41	18.6	25.16	25.08	23.28	25.21
'Nuak1'	5.13	3.87	3.27	0.76	0.69	0.55	0.66	0.41	0.38	0.31	0.36	0.4	0.33	0.32	0.49	0.27	0.16	0.26	0.27
'Nudt12'	0.67	0.56	0.81	1.72	1.84	1.87	1.5	1.32	1.55	1.37	1.35	0.72	0.95	0.75	0.95	0.17	0.36	0.42	0.31
'Nudt4'	94.28	92.96	96.9	60.63	62.82	69.26	61.38	89.8	76.51	76.84	80	131.99	155.18	155.22	155.2	168.05	163.12	148.75	156.25
'Nuggc'	0.1	0.12	0.18	0.18	0.03	0.12	0.04	0	0.05	0.09	0	0	0	0	0	0	0	0	0
'Nxf3'	0.05	0.09	0.04	0	0	0.03	0	0	0.05	0	0	0.13	0.17	0.15	0.39	0.11	0	0.04	0.06
'Nxnl2'	0.46	0.13	0.19	0	0	0.1	0	0	0	0	0	0	0.06	0	0	0.07	0.06	0	0
'Nxpe2'	30.09	29.98	26.24	10.91	8.39	9.06	6.96	17.51	8.28	8.06	10.79	46.08	57.19	51.47	58.46	15.51	13.47	9.1	13.51
'Nyx'	0.32	0.28	0.3	0.12	0.14	0.19	0.14	0.08	0.13	0.07	0.11	0.09	0.05	0.06	0.15	0.07	0.04	0.05	0.07
'Oaf'	7.54	7.29	5.92	8.89	9.09	8.92	8.4	6.21	5.76	4.44	3.76	3.76	5.04	4.37	4.8	1.36	1.3	1.36	1.38
'Oas1c'	6.86	7.46	5.19	3.66	2.93	2.73	3.22	3.76	3.69	3.57	2.93	11.17	6.05	4.6	8.84	4.81	5.79	4.31	4.99
'Oas1e'	0.69	0.44	1.07	0.05	0.06	0	0.1	0.11	0.1	0.1	0.12	0.67	0.63	0.46	1.07	0.15	0.15	0.15	0.23
'Oas3'	26.07	22.15	22.23	9.09	7.49	8.53	7.95	9.52	9.62	7.6	8.67	65.32	40.56	29.64	64.72	33.52	33.05	22.84	26.07
'Oasl1'	7.43	6.65	7.94	4.39	3.68	3.77	3.53	3.2	3.42	2.22	2.48	31.61	9.37	4.99	31.43	3.14	3.88	2.79	3.3
'Oasl2'	22.88	17.87	21.79	15.67	13.78	14.41	14.62	10.86	12.69	9.58	8.33	120.42	39.51	24.31	80.8	26.45	33.87	19.41	24.23
'Obscn'	0.16	0.2	0.16	0.07	0.1	0.07	0.14	0.06	0.04	0.05	0.05	0.11	0.03	0.04	0.05	0.02	0.01	0	0.02
'Obsl1'	0.19	0.15	0.11	0.31	0.25	0.24	0.09	0.04	0.13	0.11	0.2	0.05	0.02	0.02	0.06	0.06	0.1	0.06	0.06
'Odc1'	162.45	175.27	142.06	156.39	140.34	154.11	139.42	78.66	84.28	73.41	69.13	131.95	180.78	171.55	190.88	62.62	50.64	41.3	51.57
'Ogn'	0.78	0.61	0.7	1.19	0.66	0.63	0.92	0.15	0.09	0.31	0.27	0.13	0.12	0.07	0.08	0.12	0	0.09	0.07
'Oit3'	0.29	0.34	0.2	0.47	0.24	0.22	0.21	0.08	0.2	0.12	0	0.07	0.07	0.02	0.07	0.02	0.07	0.04	0
'Olfm4'	58.59	60.33	58.7	14.47	15.35	16.65	14.79	45.99	37.86	31.05	59.52	50.11	65.62	71.92	64.79	87.09	78.69	77.83	70.13
'Olfml2b'	23	25.47	23.08	15.52	16.57	19.57	18.25	43.65	36.6	37.71	43.79	54.76	59.78	64.42	53.43	76.23	55.92	66.57	68.97
'Olfml3'	2.05	1.79	1.75	2.89	1.16	2.03	2.29	0.65	0.87	0.98	0.71	0.92	1.25	0.62	0.57	0.91	1.07	0.78	0.59
'Olfr1033'	8.54	7.41	9.42	3.18	2.25	3.72	3.41	3.43	2.85	2.52	3.14	4	3.4	3.08	3.94	4.43	1.87	2.27	3.52
'Olfr420'	0.69	0.23	0.21	0	0.1	0.1	0.1	0.18	0.09	0	0.18	0.92	0.3	0.22	0.47	0.23	0.07	0.07	0.07
'Omp'	0.48	0.82	0.69	0.55	0.28	0.39	0.16	0.41	0.19	0.2	0.11	0.77	0.63	0.56	0.75	0.22	0.21	0.24	0.27
'Optn'	21.38	20.35	20.14	15.2	13.43	14.95	12.89	20.05	16.92	16.61	19	32.75	31.33	28.84	36.17	23.26	21.04	21.3	23.53
'Orc1'	9.27	9.16	8.75	12.37	13.51	12.98	10.7	8.9	8.19	9.86	7.94	8.9	10.48	8.13	11.13	4.19	3.41	3.33	3.13
'Orm1'	43.36	45.86	47.85	29.75	36.43	30.22	41.91	71.25	43.07	56.85	67.58	103.8	98.76	109.99	99.84	122.79	134.89	119.67	130.28
'Orm3'	0.84	0.73	0.49	0.4	0.13	0.19	0.32	0.34	0.48	0.21	0.3	0.78	0.78	0.94	0.68	1.28	0.9	1.05	1.16
'Ormdl3'	27.19	26.37	22.88	20.57	17.4	14.81	16.88	14.02	12.8	11.71	12.57	19.4	24.59	19.36	24.29	9.52	8.44	8.29	9.1
'Osbpl5'	3.52	3.54	3.52	3.08	3.11	3.18	3.01	1.62	2.18	1.9	1.63	1.17	0.74	0.75	1.16	0.34	0.48	0.42	0.46
'Osgin1'	10.85	11.27	8.16	3.45	2.77	3.57	3.82	7.15	5.51	6.11	6.75	10.34	8.55	9.64	6.38	13.45	11.32	15.51	12.32
'Osm'	20.42	20.5	39.25	6.68	7.01	6.84	6.03	9.66	8.46	7.97	8.46	15.76	13.62	14.33	20.01	17.72	15.73	17.6	24.87
'Otogl'	0.08	0.06	0.07	0.32	0.38	0.38	0.3	0.07	0.15	0.19	0.11	0.14	0.16	0.15	0.14	0.07	0.08	0.08	0.08
'Otos'	0.41	1.3	0.15	3.39	4.45	2.29	2.52	1	1.51	1.63	0.67	0.64	0.16	0.24	0.71	0.28	0.55	0.62	0.59
'Otub2'	18.28	16.93	17.74	4.44	3.52	3.69	3.4	3.49	2.79	2.49	3.04	13.04	14.89	11.51	16.31	4.12	2.67	1.68	3.11
'Otud1'	6.24	5.93	5.53	3.93	2.9	3.58	3.2	3.13	2.82	2.85	2.36	3.26	2.26	1.88	1.95	1.92	1.77	1.68	1.53
'Otud5'	57.5	62.42	54.48	44.13	44.18	45.2	41.96	43.57	41.45	40.14	42.27	73.9	62.19	58.48	69.57	47.13	42.57	41.15	44.24
'Ovgp1'	5.18	4.82	5.73	2.94	3.44	2.93	2.76	3.37	2.59	3	3.29	5.99	5.31	5.72	4.66	7.06	7.55	7.21	6.76
'P2rx3'	3.83	3.77	3.44	1.36	1.55	1.35	1.84	1.1	0.76	0.89	1.31	0.6	0.58	0.6	0.93	0.32	0.38	0.35	0.49
'P2ry10'	7.5	7.72	14.88	3.05	2.93	2.67	3.34	1.79	1.81	1.61	1.2	0.97	0.51	0.69	0.73	0.65	0.55	0.33	0.56
'P2ry10b'	5.7	4.15	4.53	2.6	2.66	2.15	3.02	2.8	3.36	2.38	2.23	2.02	1.54	1.72	2.03	1.76	1.41	1.34	1.62
'P2ry13'	7.15	6.76	5.6	4.07	2.95	4.16	3.45	4.08	3.65	3.19	4.08	5.21	5.05	4.98	5.29	5.3	5.39	4.44	5.73
'P2ry14'	2.7	2.52	3.31	7.44	8.2	8.14	8.17	4.01	5.69	4.42	5.23	4.02	2.14	1.64	3.81	0.8	0.86	0.9	0.74
'P3h2'	0.25	0.19	0.23	0.63	0.57	0.56	0.58	0.09	0.18	0.33	0.23	0.38	0.3	0.11	0.16	0.17	0.14	0.23	0.16
'P3h3'	0.83	1.12	0.85	1.65	1.2	1.4	1.25	0.45	0.69	0.82	0.55	0.46	0.36	0.27	0.28	0.36	0.3	0.15	0.17
'P4htm'	0.43	0.63	0.54	0.95	1.18	0.67	0.84	0.41	0.56	0.43	0.41	0.15	0.15	0.15	0.12	0.15	0.07	0.15	0.04
'Pabpc1l'	2.69	2.03	2.31	0.93	0.71	0.93	0.73	1.5	1.3	1.26	1.48	3.61	3.63	3.83	3.41	4.47	4.41	4.65	4.51
'Pabpc4'	79.23	80.99	75.41	100.84	101.88	108.28	93.8	78.91	78.12	72.62	69.28	60.16	77.63	67.46	82.7	27.22	24.12	22.04	25.6
'Pacs1'	21.8	23.11	21.58	15.21	14.37	14.17	12.97	14.3	12.72	14.27	16.25	18.52	20.86	21.24	20.35	27.61	26.82	25.62	25.75
'Pacsin1'	2.36	2.59	2.18	2.3	1.63	1.65	2.41	1.19	1.08	1.17	0.96	1.05	0.69	0.65	0.79	0.38	0.23	0.27	0.32
'Padi4'	102.29	105.16	102.69	21.58	19.78	21.15	22.2	55.65	42.48	46.46	60.77	138.56	142.06	151.58	131.67	221.81	202.84	202.48	194.03
'Pafah1b3'	113.36	120.19	87.68	33.36	32	27.09	28.06	19.87	23.7	18.65	19.55	11.15	8.1	9.69	12.98	4.46	4.41	3.93	6.22
'Pag1'	16.46	16.1	17.23	10.57	10.7	12.92	13.41	17.32	15.53	16.44	17.47	20.28	24.6	26.79	21.37	35.38	36.02	30.45	31.7
'Pak6'	0.19	0.05	0.13	0.46	0.39	0.39	0.32	0.18	0.17	0.1	0.16	0.12	0.15	0.18	0.05	0.02	0.08	0.1	0.02
'Pald1'	0.54	0.55	0.42	0.51	0.54	0.6	0.46	0.31	0.3	0.47	0.18	0.23	0.21	0.13	0.09	0.24	0.11	0.13	0.24
'Palm3'	0.2	0.34	0.2	0.19	0.24	0.13	0.18	0.06	0.1	0.08	0.02	0.07	0.02	0.1	0.08	0.06	0.06	0.02	0.02
'Pappa'	0.21	0.14	0.17	0.24	0.09	0.1	0.12	0.07	0.03	0.07	0.06	0.04	0.06	0.03	0.05	0.02	0.03	0.08	0.03
'Paqr9'	11.98	12.38	12.52	4.21	4.21	3.48	2.73	3.67	2.22	2.07	2.08	9.49	12.46	11.2	13.06	3.71	2.73	2.8	3.57
'Pard3'	0.16	0.08	0.16	0.1	0.05	0.05	0.08	0.07	0.04	0.12	0.02	0.16	0.15	0.12	0.09	0.14	0.23	0.12	0.15
'Pard6g'	1.16	0.99	1.19	1.78	1.77	1.75	1.7	0.56	0.73	0.59	0.94	0.41	0.26	0.34	0.47	0.14	0.17	0.09	0.28
'Parm1'	0.22	0.1	0.21	0.74	1.04	0.51	0.61	0.22	0.19	0.12	0.19	0.06	0.09	0.06	0.03	0.09	0.03	0.03	0.03
'Parp1'	49.71	57.02	44.91	89.61	90.56	92.9	85.4	50.59	64.39	58.87	48.86	18.26	18.47	16.24	19.74	13.18	11.2	11.14	11.27
'Parp12'	6.8	7.72	6.86	9.76	8.51	10.77	10.38	9.38	9.26	7.45	6.54	30.11	13.76	9.75	29.3	7.55	8.79	6.09	6.05
'Parp14'	13.04	13.37	12.39	13.87	12.57	12.29	12.06	10.67	12.45	10	9.17	36.22	16.93	12.67	31.67	10.61	11.5	8.95	9.36
'Parp4'	10.28	10	10.31	7.57	7.36	7.39	7.97	9.45	8.55	8.06	8.65	12.02	11.16	11.27	10.49	15.88	14.49	13.57	13.84
'Parva'	0.45	0.45	0.5	0.74	0.31	0.24	0.38	0.13	0.13	0.15	0.33	0.18	0.12	0.17	0.14	0.12	0.09	0.18	0.14
'Parvb'	19.67	18.3	14.54	19.77	14.8	14.16	16.42	10.54	11.15	11.68	11.28	15.72	15.56	12.21	15.8	7.14	5.23	5.81	6.56
'Patj'	1.04	1.07	0.94	0.56	0.7	0.5	0.59	0.48	0.44	0.32	0.41	0.38	0.17	0.32	0.41	0.15	0.07	0.02	0.2
'Pax5'	30.83	32.24	27.92	3.52	3.4	2.87	2.84	1.31	1.18	1.12	0.87	2.19	1.31	1.8	2.77	0.62	0.35	0.28	0.47
'Pbld1'	0.17	0.19	0.11	0	0.03	0.04	0.07	0.06	0.08	0	0	0	0.03	0.03	0	0.05	0.02	0	0.03
'Pbx1'	10.07	9.49	8.84	4.45	4.48	4.64	4.97	8.5	7.13	7.44	8.51	11.57	13.84	13.74	12.89	20.13	19.95	15.81	17.77
'Pbx4'	4.12	4.3	3.45	7.82	6.55	5.46	7.45	4.53	3.76	3.41	4.42	3.23	2.35	1.46	2.78	0.87	0.54	1.19	0.64
'Pbxip1'	46.99	47.34	45.18	18.53	20.12	19.03	20.33	27.44	25.52	27.75	28.81	46.15	40.13	45.11	40.8	60.87	59.25	55.63	56.78
'Pcbp3'	2.47	3.47	2.34	3.33	4.2	3.5	2.54	1.08	1.62	1.71	1.26	1.27	0.7	1.01	0.98	0.55	0.58	0.47	0.3
'Pcbp4'	2.03	1.94	1.83	3.01	2.52	2.56	2.72	1.29	1.02	1.5	0.98	0.76	0.42	0.64	0.77	0.5	0.57	0.51	0.44
'Pcdhga1'	0.03	0.03	0	0.12	0.1	0.04	0.14	0	0	0	0	0	0.03	0.03	0	0.03	0	0.05	0.03
'Pcdhga11'	0.19	0.09	0.09	0.12	0	0.04	0.04	0	0	0	0.08	0	0	0	0	0	0	0	0.04
'Pcdhga12'	0.18	0.12	0.21	0.1	0.12	0.08	0	0.09	0.03	0.15	0.11	0.03	0	0.06	0	0	0	0	0
'Pcdhgb5'	0.12	0.12	0.17	0.13	0.15	0.46	0.05	0.13	0.22	0.07	0.21	0	0.06	0	0.04	0.06	0.04	0	0.07
'Pcdhgb6'	0.3	0.36	0.37	0.42	0.35	0.26	0.4	0.07	0.47	0.15	0.31	0.16	0.14	0.08	0.13	0.04	0	0	0.06
'Pcdhgc3'	0.93	0.92	0.45	1.7	0.91	0.88	0.94	0.63	0.67	0.67	0.65	0.06	0.23	0.09	0.15	0.18	0.11	0	0.23
'Pcdhgc4'	0.28	0.2	0.17	0.13	0	0.08	0.12	0.09	0.06	0.04	0.12	0.09	0.05	0.04	0	0.03	0.02	0	0.06
'Pcolce'	2.62	1.79	1.86	2.33	0.93	1.09	1.92	0.59	0.81	0.91	0.72	1.09	1	0.55	0.69	0.87	0.48	0.79	0.47
'Pcp4'	0.97	1.48	0.61	0	0.43	0.45	0.21	0.39	0.2	0	0	0.49	0.97	1.44	1.67	1.17	1.83	1.42	0.93
'Pcsk4'	0.68	0.53	0.63	1.17	1.37	1.61	1.73	0.52	0.83	0.32	0.4	0.59	0.36	0.17	0.23	0.15	0.18	0.19	0.29
'Pcx'	4.21	4.38	3.89	1.9	1.85	1.55	1.56	1.74	1.73	1.5	1.53	2.33	2.67	2.38	3.25	0.9	0.82	0.72	0.78
'Pcyt1b'	3.56	3.61	2.91	1.76	1.59	1.26	1.44	2.13	1.05	0.88	1.71	4.91	5.19	4.67	5.92	1.36	1.15	0.81	1.15
'Pdcd1'	0.39	0.57	0.52	0.65	0.44	0.52	0.58	0.41	0.34	0.13	0.29	0.32	0.07	0.07	0.14	0.21	0	0.03	0.16
'Pdcd1lg2'	0.58	0.49	0.33	0.16	0.21	0.27	0.45	0.15	0.2	0.27	0.18	0.22	0.07	0.11	0.09	0.09	0.07	0.02	0.15
'Pde1b'	30.73	34.15	31.69	17.32	17.46	15.86	17.33	22.86	20.73	19.23	20.23	69.11	48.49	53.66	44.56	64.79	68.45	68.39	63.71
'Pde2a'	93.05	103.94	92.78	59.08	60.54	59.76	58.56	81.26	68.02	75.86	76.68	108.12	103.84	114.24	101.36	142.03	136.23	140.63	129.16
'Pde4b'	15.14	12.7	18.43	5.41	7.45	6.45	5.63	6.62	6.9	6.22	5.87	4.72	4.93	4.96	6.2	6.15	5.91	5.32	5.12
'Pde4c'	4.25	3.82	3.69	0.2	0.31	0.2	0.21	0.03	0.13	0.2	0.07	0.14	0.03	0.08	0.06	0.05	0.05	0.08	0
'Pde7a'	14.97	14.48	14.87	11.85	12.67	12.57	11.74	7.89	10.32	9.08	8.5	5.48	4.88	4.18	4.42	3.77	2.89	4.19	3.95
'Pde9a'	0.75	0.5	0.52	0.2	0.25	0.26	0.26	0.11	0.05	0.2	0.3	0.17	0.08	0.11	0.13	0.04	0	0.09	0.04
'Pdgfb'	3.04	2.78	2.35	4.97	3.35	2.65	3.28	1.69	2.11	2.21	1.73	1.7	0.84	0.75	1.12	0.79	0.71	0.91	0.66
'Pdgfc'	1.51	1.33	1.37	1.02	0.64	0.74	1.06	0.52	0.81	0.7	0.91	0.39	0.5	0.53	0.33	0.28	0.41	0.15	0.15
'Pdgfd'	0.36	0.3	0.34	0.26	0.18	0.24	0.2	0.21	0.15	0.28	0.19	0.12	0.17	0.25	0.2	0.08	0.02	0.04	0.14
'Pdia2'	2.31	3.45	2.59	1.68	1.79	1.19	0.67	1.32	0.39	0.5	0.58	2.19	3.8	3.15	4.7	0.6	0.6	0.49	0.83
'Pdk2'	6.63	4.95	5.51	3.37	3.05	2.85	3.57	2.49	2.3	2.08	2.12	2.32	2.42	2.05	2.72	1.27	0.84	1.23	0.87
'Pdlim2'	22.41	24.41	17.51	14.97	13.01	15.07	15.64	17.76	18.27	17.85	20.9	20.47	21.54	21.7	18.5	27.49	29.82	25.68	26.46
'Pdlim4'	2.39	1.45	2.05	1.99	2.13	1.82	2.06	1.06	1.42	1.6	1.31	0.58	0.4	0.38	1.14	0.26	0.48	0.56	0.48
'Pdlim7'	30.52	36.4	26.31	17.86	14.8	15.94	20.31	21.82	18.69	18.64	20.9	31.96	27.6	31.06	28.32	49.76	44.97	46.01	45.13
'Pdpn'	0.37	0.12	0.21	0.05	0.05	0	0	0.09	0.05	0	0	0.23	0.11	0.25	0.16	0.42	0.35	0.25	0.39
'Pdzd2'	0.33	0.43	0.29	0.23	0.18	0.25	0.21	0.27	0.28	0.21	0.21	0.14	0.2	0.1	0.14	0.12	0.11	0.13	0.1
'Pdzd4'	4.52	4.54	4.04	6.41	7.06	5.71	5.93	2.44	3.26	2.58	2.42	2.26	1.66	1.62	2.28	0.99	0.56	0.61	0.63
'Pdzk1'	4.15	2.67	3.36	1.54	0.59	0.67	0.61	0.74	0.48	0.63	0.71	0.11	0.48	0.45	0.25	0.33	0.47	0.37	0.37
'Pdzk1ip1'	70.41	68.98	57.56	17.5	10.55	8.69	10.53	19.58	9.95	10.1	17.82	80.48	93.56	82.83	95.4	26.46	19.85	15.7	22.78
'Pdzrn4'	0.06	0	0.07	0.23	0.14	0.07	0.12	0	0	0	0.04	0	0.02	0	0.02	0.02	0	0.03	0
'Peak1'	1.6	1.6	1.64	2.33	2.36	2.25	2.24	1.2	1.38	1.34	1.26	0.63	0.64	0.62	0.69	0.62	0.44	0.46	0.54
'Pear1'	3.89	4.33	3.87	5.17	4	3.83	3.94	2.2	2.48	2.26	2.64	2.07	1.21	1.1	1.69	0.61	0.44	0.59	0.47
'Pecam1'	27.63	28.39	24.06	29.38	29.68	31.48	29.63	23.89	25.12	23.47	23.21	12.62	10.6	8.9	12.64	7.51	7.58	6.45	7.12
'Peg10'	0.22	0.29	0.2	0.33	0.23	0.22	0.21	0.09	0.11	0.22	0.11	0.15	0.09	0.04	0.1	0.04	0.05	0.03	0.04
'Peg12'	0.35	0.43	0.27	0.45	0.49	0.46	0.62	0.4	0.27	0.27	0.26	0	0.14	0.14	0.13	0.15	0.02	0.05	0.02
'Per1'	12.1	11.57	22.56	18.95	14.48	13.42	15.44	6.4	6.38	12.21	14.14	5.96	6.31	4.74	4.99	2.86	2.19	2.61	2.62
'Perm1'	0.92	1.05	0.81	0.73	0.63	0.54	0.62	0.48	0.55	0.4	0.44	1.83	1.57	1.31	1.99	0.66	0.63	0.53	0.53
'Pfkfb4'	38.27	42.52	35.21	23.25	22.66	26.2	25.37	43.17	36.67	40.9	41.88	59.54	49.18	54.83	48.4	73.69	70	72.29	70.76
'Pfkm'	12.8	14.8	13.23	16.48	16.84	13.44	13.6	11.3	9.6	9.11	8.47	9.19	10.44	7.61	10.02	2.76	3.17	3.94	3.28
'Pfn2'	1.38	1.29	1.4	0.33	0.67	0.49	0.42	0.19	0.2	0.12	0.12	0.27	0.13	0.1	0.14	0.33	0.06	0.19	0
'Pgap1'	2.2	2.13	2.41	1.86	1.72	1.5	2.19	1.24	1.53	1.44	1.16	0.77	0.91	1.11	0.73	0.93	0.9	0.83	0.87
'Pglyrp1'	1295.97	1313.1	1080.14	730.29	808.63	759.09	914.44	1579.77	1321.98	1438.18	1651.74	2314.11	1925.57	2091.02	1912.88	2674.79	2617.46	2958.54	2517.36
'Pglyrp2'	2.81	3.05	2.24	4.53	4.6	4.32	4.13	1.71	2.1	2.12	1.57	0.92	0.69	0.89	0.75	0.73	0.46	0.43	0.64
'Pglyrp4'	0.24	0.16	0.47	0.15	0.08	0.08	0.19	0.54	0.19	0.38	0.45	0.27	0.37	0.49	0.58	0.9	0.73	0.5	0.58
'Pgm5'	0.08	0.04	0.04	0	0	0.01	0	0	0	0	0	0	0.01	0	0.01	0	0	0	0
'Pgpep1l'	0.03	0.17	0.11	0.06	0	0	0	0.03	0	0.03	0	0	0.03	0.03	0.02	0.02	0	0.08	0.11
'Pheta2'	12.64	11.54	10.56	9.18	8.29	7.27	8.05	6.93	5.2	5.6	5.34	14.15	17.99	13.38	17.97	5.43	4.61	3.44	5.4
'Phf1'	32.42	35.66	29.53	12.14	13.11	11.89	14.06	13.99	11.37	12.01	12.96	30.88	24.44	26	23.07	38.27	35.22	36.33	33.71
'Phf11a'	1.8	1.93	1.49	2.79	2.41	3.73	3.08	1.56	2.62	1.63	2.28	8.48	2.6	1.35	7.23	1.03	0.97	0.67	1
'Phf11b'	15.49	13.25	13.29	14.98	16.54	19.26	14.54	8.33	13.46	9.3	9.13	37.88	13.53	7.74	32.53	3.96	4.27	3.82	3.51
'Phf11c'	2.28	2.36	1.88	4.56	6.21	6.08	4.14	4.42	4.09	4.39	4	8.22	3.16	2.51	6.19	2.13	1.87	2.66	1.67
'Phf11d'	1.26	1.21	0.89	1.92	1.43	1.12	1.66	1.07	1.22	1.18	0.72	5.79	1.68	0.82	4.65	0.31	0.52	0.41	0.36
'Phf21a'	10.98	12.31	11	9.02	8.48	8.66	7.73	9.55	10.62	9.44	9.97	10.02	9.77	9.3	9.45	13.89	10.88	11.36	10.95
'Phgdh'	49.55	59.71	46.18	179.01	193.2	193.25	200.24	98.89	143.02	134.57	121.35	22.58	17.13	19.76	21.15	12.33	11.38	10.52	13.98
'Phka1'	5.29	5.28	4.73	3.8	3.93	3.77	3.32	3.27	3.66	3.3	3.07	3.61	2.75	2.97	3.32	2.58	2.73	2.43	2.3
'Phlda1'	4.16	4.14	5.73	1.87	1.49	1.58	1.41	1.5	1.68	1.62	2.44	6.52	5.52	6.06	4.28	5.98	6.13	6.7	6.9
'Phlda3'	1.48	1.5	0.82	5.85	3.41	4.14	4.45	2.01	2.15	1.69	1.76	1.13	1.15	1.24	1.15	0.58	0.68	0.64	0.55
'Phlpp1'	1.67	1.88	2.06	1.43	1.54	1.12	1.47	1.32	1.19	1.45	1.43	0.99	0.79	0.73	0.97	0.49	0.66	0.52	0.72
'Phlpp2'	5.05	4.98	4.77	4.53	3.95	4.05	4.11	4.08	4.05	3.75	3.53	4.49	4.98	4.33	5.88	2	2	1.41	1.91
'Phospho1'	23.78	26.09	29.71	1.41	1.66	1.37	2.37	3.78	2.57	2.6	4.28	15.7	21	23.87	18.28	33.24	28.8	29.25	31.17
'Phyhip'	5.46	5.99	5.58	1.78	0.85	1.03	0.52	1.81	0.38	0.53	0.95	4.19	4.4	3.9	5.74	0.93	1.08	0.68	1.08
'Pi16'	92.73	103.21	85.4	42.18	44.12	44.05	46.51	77.99	69.84	71.66	84.12	117.16	120.24	129.9	104.13	184.11	160.66	162.8	165.68
'Pigq'	80.44	84.54	72.28	48.66	45.9	45.01	44.59	33.73	39.13	36.71	39.64	95.32	104.86	92.68	115.93	38.05	35.55	30.51	36.98
'Pigr'	0.03	0.08	0.05	0	0	0.02	0.02	0	0	0	0	0	0	0	0	0	0	0	0
'Pigz'	0.37	0.59	0.68	0.56	0.35	0.16	0.47	0.18	0.23	0.19	0.22	0.06	0.12	0.06	0.08	0.06	0.08	0.11	0.06
'Pik3ap1'	49.84	47.61	45.52	27.7	26.8	27.86	28.85	28.08	29.99	28.24	25.71	24.03	21.64	22.87	25.59	26.34	23.13	23.47	23.64
'Pik3c2b'	5.43	5.48	4.5	1.4	1.21	1.36	1.38	1.89	1.55	1.61	1.99	2.51	2.35	2.3	1.62	3.59	3.48	3.21	2.81
'Pik3c3'	33.55	34.2	21.75	21.87	21.35	21.48	20.44	20.41	23.13	21.96	19.41	15.35	11.63	10.76	11.42	12.16	12.62	10.31	10.5
'Pilra'	45.52	51.41	44.14	16.93	16.6	18.6	19.29	38.61	34.33	33.87	40.65	61.27	59.28	68.66	59.33	88.51	84.51	86.1	81.53
'Pilrb1'	41.95	41.06	36.52	23.02	23.23	26.12	27.11	35.71	36.24	34.98	34.44	54.42	50.81	58.14	46.35	78.95	70.95	73.43	67.09
'Pilrb2'	53.18	52.14	44.9	19.4	21.92	22.69	26.33	42.45	33.95	35.42	42.16	74.2	74.94	86.27	59.66	116.25	104.59	104.2	98.61
'Pim2'	21.47	18.87	16.87	12.6	10.7	11.76	11.59	8.76	8.47	7.15	8.13	8.31	6.2	5.3	7.73	3.68	3.69	3.44	3.16
'Pink1'	61.25	63.63	47.5	32.68	44.09	32.66	44.06	41.78	38.59	43.38	50.06	41.14	39.93	47.38	36.41	32.01	38.84	29.46	37.49
'Pipox'	1.21	0.83	1.23	0.14	0.05	0.16	0.05	0	0.09	0	0	0.08	0.19	0.04	0.13	0.12	0.04	0	0.11
'Pira1'	11.08	11.68	9.48	5.53	5.59	7.54	5	6.69	7.1	7.33	7.5	14.39	12.97	16.79	13.22	22.29	21.48	18.48	21.99
'Pira2'	26.53	28.33	26.07	21.38	19.06	18.64	21.12	18.5	19.08	20.21	15.04	22.75	26.36	27.46	20.92	35.1	30.06	29.92	29.64
'Pirb'	133.21	141.25	120.42	67.05	65.63	81.73	73.2	121.42	107.73	114.26	124.93	196.68	185.69	191.76	169.09	251.14	245.12	228.34	258.07
'Pitpnm1'	25.57	26.56	25.67	20.28	17.93	18.72	18.38	23.58	19.93	23.25	24.1	32.85	25.44	26.84	27.33	33.14	31.82	31.95	32.14
'Pitpnm2'	3	3.91	3.3	3.85	3.39	3.23	3.49	1.67	1.69	1.61	1.57	1.28	0.94	0.9	0.98	0.62	0.44	0.41	0.48
'Piwil2'	0.18	0.2	0.21	0.14	0.26	0.22	0.13	0.18	0.21	0.08	0.1	0.09	0.06	0.08	0.06	0.16	0.07	0.09	0.16
'Pkd1l1'	0.09	0.1	0.13	0.08	0.03	0.06	0.01	0.06	0.04	0.01	0.02	0.09	0.12	0.07	0.09	0.01	0.03	0.03	0.02
'Pkd2l2'	0.9	0.64	0.8	0.47	0.56	0.42	0.16	0.44	0.38	0.21	0.41	1.34	1.26	1.52	1.73	0.41	0.39	0.33	0.48
'Pkhd1l1'	2.54	2.64	2.52	0.76	0.63	0.53	0.37	1.45	0.45	0.45	0.74	4.11	4.92	3.99	5.76	1.1	0.98	0.64	1.09
'Pklr'	12.1	13.48	13.95	11.5	9.56	8.08	7.54	9.21	4.6	5.15	5.06	8.12	12.01	7.92	9.87	2.58	3.08	2.52	2.81
'Pknox2'	0.7	0.56	0.46	0.17	0.35	0.47	0.47	1.57	1.02	1.18	1.97	1.09	1.25	0.79	0.78	1.38	1.25	1.1	1.02
'Pkp3'	3.81	4.12	3.52	3.79	3.34	3.42	3.95	3.09	3.02	2.17	2.3	1.69	1.36	1.07	1.71	0.87	1.01	1.13	0.95
'Pla2g12a'	21.88	20.62	21.59	24.54	23.54	21.94	22.25	14.74	12.35	13.46	12.03	12.01	12.02	11.32	13.43	4.22	4.16	3.6	4.06
'Pla2g3'	0.43	0.37	0.33	0.2	0.09	0.17	0.16	0.34	0.34	0.31	0.51	0.31	0.51	0.3	0.35	0.45	0.4	0.36	0.36
'Pla2g4b'	2.15	2.67	1.84	2.15	1.76	1.76	2.13	1.22	1.42	1.57	1.36	1.12	0.76	0.6	0.9	0.49	0.34	0.52	0.56
'Pla2g4c'	1.23	1.43	1.74	1.78	2.56	1.78	1.35	1.69	1.49	2.28	1.97	2.15	2.41	1.87	1.92	0.83	0.55	0.57	0.7
'Pla2g7'	28.26	38.55	41.42	12.99	10.84	12.35	15.45	13.87	10.34	15.9	15.5	23.55	20.9	19.46	20.64	45.41	46.75	41.16	51.38
'Plaat3'	43.52	39.77	45.25	14.06	12.5	11.85	11.05	13.16	8.13	7.57	6.69	32.1	29.16	27.87	39.13	8.61	7.7	5.67	10.83
'Plac9b'	4.1	1.85	3.03	3.4	0	1.02	2.16	0.01	0.4	1.06	1.01	0.77	0.94	0.24	0.82	0.98	1.02	0.16	0
'Plagl1'	0.14	0.19	0.15	0.6	0.25	0.38	0.4	0.15	0.1	0.06	0.1	0.19	0.18	0.17	0.07	0.21	0.07	0.21	0.1
'Plaur'	129.49	119.69	149.69	50.66	51.49	52.77	53.6	96.4	87.15	89.58	107.84	155.63	156.82	157.51	145.86	200.97	204.67	202.28	190.34
'Plbd1'	261.43	266.46	254.14	75.21	79.84	71.89	72.51	130.21	114.69	111.51	128.82	324.49	363.56	394.36	325.01	518.52	509.47	458.12	468.69
'Plcd3'	1.67	1.92	1.4	0.52	0.57	0.79	0.99	0.23	0.46	0.46	0.31	0.16	0.38	0.13	0.2	0.13	0.09	0.12	0.12
'Plcg1'	6.25	5.99	5.68	7.15	6.72	7.65	6.12	4.24	4.81	4.73	4.07	2	1.56	1.86	2.22	1.12	0.94	1.46	1.36
'Pld3'	42.57	46.93	38.71	35.56	26.53	23.99	31.92	22.41	18.14	19.19	21.13	14.81	19.24	17.2	18.64	10.78	11.05	9.53	11.71
'Plek'	79.03	73.89	69.33	63.41	50.53	51.64	53.9	48.26	46.83	46.32	48.73	64.02	73.87	72.98	65.79	97.82	82.31	73.76	81.51
'Plek2'	2.79	2.09	1.88	3.32	3.57	2.02	2.22	4.28	1.95	2.14	1.9	10.65	13.66	12.15	16.39	3.86	3.01	2.61	4.29
'Plekha2'	58.41	60.03	57.3	24.92	24.22	25.16	24.54	27.56	28.13	26.19	27.27	24.27	25.44	25.91	25.86	31.64	29.94	27.87	28.35
'Plekha7'	0.48	0.48	0.42	1.72	1.66	1.48	1.39	0.63	0.9	0.74	0.46	0.14	0.12	0.09	0.18	0.06	0.06	0.07	0.05
'Plekhg1'	2.78	2.64	3.02	2	1.8	1.68	2.09	2.79	2.71	2.58	2.55	4.28	5.48	5.26	4.38	7.26	7.82	6.86	6.9
'Plekhg2'	7.57	8.78	7.21	6.01	5.56	5.97	5.64	6.71	5.98	6.23	6.27	5.99	4.69	4.49	4.58	5.98	4.97	5.67	5.49
'Plekhh1'	0.22	0.18	0.34	0.31	0.14	0.19	0.14	0.09	0.13	0.12	0.12	0.03	0.05	0.01	0.06	0.03	0.07	0.03	0.01
'Plekhm1'	18.84	19.81	18.7	13.35	12.59	13.06	12.24	15.87	16.94	15.21	16.24	16.53	16.07	17.02	15.41	21.17	18.88	18.11	16.99
'Plin5'	0.63	0.36	0.42	0.17	0.28	0.47	0.29	0.48	0.47	0.6	0.96	0.76	0.85	0.74	0.89	1.47	1.36	1.4	1.5
'Plk2'	2.04	1.66	3.4	0.45	0.29	0.46	0.53	0.64	0.36	0.51	0.85	0.53	0.56	0.36	0.66	0.25	0.28	0.21	0.41
'Plk3'	5.66	4.99	6.31	3.11	2.6	3.84	2.53	2.41	2.78	2.37	3.29	4.25	4.04	4.31	3.47	6.17	4.22	5.27	5.7
'Pllp'	0.44	0.48	0.47	0	0.05	0.1	0.09	0	0	0	0.04	0	0.04	0.14	0.04	0.04	0.03	0.1	0
'Pln'	0.2	0.14	0.1	0.1	0.14	0	0.04	0.23	0.07	0	0	0.28	0.14	0.16	0.6	0.03	0.05	0	0.03
'Plpp1'	8.99	8.8	9.28	4.51	2.54	2.57	2.68	3.16	2.12	1.5	2.45	8.5	8.78	7.79	10.91	2.17	2.14	1.84	2.36
'Plpp3'	2.98	2.58	2.27	2.85	1.28	1.66	2.43	0.84	1.02	1.15	1.31	1.29	1.12	0.59	0.9	0.85	0.8	0.49	0.6
'Pls1'	1	0.73	0.84	1.91	0.83	1.02	1.46	0.75	0.97	1.36	1.35	1.19	1.08	0.54	0.61	0.33	0.31	0.31	0.31
'Pls3'	1.27	1.18	1.1	2.13	2.18	2.24	3.12	1.56	2.33	1.39	1.9	0.57	0.51	0.57	0.33	0.46	0.56	0.53	0.66
'Plscr4'	0.75	0.85	1	0.95	0.86	0.8	0.59	0.63	0.63	0.47	0.53	0.84	0.91	0.9	1.12	0.4	0.17	0.14	0.33
'Pltp'	15.67	14.27	12.28	12.56	8.72	8.14	9.38	6.24	5.3	5.08	4.71	5	2.28	2.26	3.86	1.4	1.22	1.44	1.44
'Plvap'	5.59	4.97	3.95	7.73	4.78	4.22	4.88	2.82	2.27	2.62	2.35	2.55	1.7	1.57	1.94	1.46	1.76	1.53	1.86
'Plxna1'	1.43	1.56	1.5	2.07	1.78	1.88	2.03	0.79	1.16	0.85	0.89	0.33	0.49	0.43	0.5	0.28	0.17	0.18	0.3
'Plxna3'	0.72	0.68	0.54	0.88	0.72	0.73	0.85	0.21	0.27	0.43	0.28	0.08	0.13	0.21	0.11	0.1	0.07	0.06	0.1
'Plxnb1'	0.1	0.14	0.1	0.15	0.13	0.16	0.15	0.02	0.04	0.02	0.04	0.04	0.02	0.02	0.06	0.04	0.01	0.04	0.02
'Pm20d2'	0.18	0.22	0.15	0.13	0.19	0.17	0.18	0.09	0.11	0.05	0.08	0.13	0.13	0.09	0.08	0.04	0.01	0	0.01
'Pmepa1'	0.54	0.53	0.56	0.5	0.29	0.43	0.35	0.28	0.23	0.2	0.26	0.38	0.2	0.2	0.29	0.12	0.1	0.05	0.13
'Pml'	33.46	33.21	29.63	33.16	31.84	31.78	30.04	26.2	26.18	23.28	23.96	35.24	23.68	19.3	34.93	11.5	10.7	10.65	10.7
'Pnck'	2.58	1.6	0.9	2.43	2.44	2.2	1.57	1.35	1.06	1.09	0.57	0.68	0.61	0.47	0.79	0.29	0.22	0.14	0.18
'Pnma1'	1.04	1.02	0.96	0.58	0.32	0.3	0.39	0.55	0.34	0.38	0.43	1.4	1.41	1.06	1.39	0.28	0.41	0.34	0.41
'Pnpla1'	1.36	1.21	1.68	0.2	0.25	0.18	0.26	1.06	0.59	0.81	1.25	2.02	2.87	3.23	1.85	3.55	3.32	3.28	3.08
'Pnpla7'	22.75	23.87	21.17	16.11	16.08	14.3	14.68	23.63	20.1	20.48	23.44	29.99	27.41	26.71	28.99	34.53	39.44	33.13	33.7
'Pnpla8'	18.03	16.17	17.76	12.05	13.21	13.85	11.86	19	17.89	16.86	16.87	17.75	21.9	23.02	22.4	28.99	26.1	22.66	25.29
'Pnpo'	79.3	69.08	83.03	51.24	49.17	49.5	43.24	44.32	37.1	35.77	40	58.99	81.67	66.35	72.87	29.56	30.06	24.24	33.55
'Podn'	0.27	0.15	0.22	0.47	0.41	0.35	0.41	0.1	0.16	0.1	0.21	0.18	0.31	0.06	0.09	0.03	0.05	0.19	0.05
'Podnl1'	0.68	0.68	0.42	0.53	0.42	0.43	0.69	0.45	0.15	0.25	0.41	0.33	0.22	0.13	0.19	0.37	0.24	0.12	0.3
'Pogk'	2.01	1.88	1.71	3.12	2.56	3.08	3.05	1.39	1.84	1.89	1.3	0.84	0.69	0.78	0.82	0.7	0.65	0.51	0.53
'Polm'	34.91	33.12	27.65	6.26	6.17	6.94	6.83	6.76	6.57	7.25	6.62	11.85	7.66	8.48	7.9	9.98	9.48	10.02	9.33
'Popdc2'	2.11	1.65	1.7	0.79	0.33	0.39	0.64	0.96	0.36	0.14	0.36	1.68	2.02	2.01	2.95	0.44	0.76	0.53	0.66
'Postn'	0.35	0.25	0.25	0.69	0.23	0.4	0.34	0.1	0.15	0.19	0.1	0.14	0.12	0.1	0.2	0.16	0.02	0.11	0.11
'Pou2af1'	108.31	111.72	95.87	14.51	14.2	13.46	12.42	5.49	5.13	5.86	4.28	6.11	4.55	6.23	9.24	2.5	1.22	1.01	1.88
'Pou2f2'	6.37	7.25	5.6	4.83	5.3	5.29	5.44	4.41	4.71	5.03	3.87	2.18	1.77	1.93	2.23	1.46	1.32	1.64	1.42
'Pou6f1'	3.14	2.95	3.54	1.26	0.79	1.03	1.23	0.51	0.5	0.7	0.47	0.3	0.33	0.2	0.24	0.19	0.12	0.15	0.19
'Pparg'	8.83	7.89	7.8	6.62	5.81	5.04	6.46	3.47	3.13	3.51	3.44	1.29	1.91	1.14	1.27	1.31	1.19	0.77	0.99
'Ppargc1a'	0.09	0.11	0.13	0.12	0.06	0.13	0.04	0.12	0.06	0.02	0.01	0.04	0.02	0.05	0.08	0	0.01	0.01	0
'Ppl'	0.03	0.09	0.04	0.01	0.02	0	0.01	0.01	0.01	0	0.02	0	0	0	0.01	0	0	0	0.02
'Ppm1e'	5.65	5.15	4.68	1.61	1.69	1.72	1.51	1.52	1.25	1.42	1.27	1.56	1.8	1.35	1.77	0.77	0.75	0.75	0.99
'Ppm1j'	1.17	1.6	1.44	1.12	0.76	0.58	0.97	0.64	0.42	0.4	0.42	0.33	0.27	0.24	0.4	0.23	0.43	0.19	0.27
'Ppm1l'	2.04	2.27	1.89	1.17	1.24	0.98	0.98	1.25	0.81	0.48	0.66	1.59	2.19	1.59	2.48	0.6	0.5	0.41	0.52
'Ppm1n'	0.35	0.26	0.48	0.21	0.05	0.12	0.16	0.05	0.26	0.11	0.15	0.09	0.04	0.16	0	0.09	0.04	0.04	0
'Ppox'	83.52	85.43	72.33	41.87	40.31	37.25	38.42	46.99	34.71	35.45	41.31	118.02	103.58	101.04	129.46	58.38	59.19	56.79	57.86
'Ppp1r13b'	4.77	5.33	4.65	5.5	5.55	4.35	5.07	2.57	3.12	3.21	2.69	1.79	1.57	1.7	1.65	0.88	0.74	0.96	1.17
'Ppp1r15a'	85.94	76.21	72.22	16.8	12.99	12.25	9.89	19.51	12.14	9.02	13.72	83.13	100.78	84.29	101.52	26.77	22.37	15.25	23.65
'Ppp1r16b'	6.06	6.39	6.44	1.66	1.79	1.68	1.36	1.1	0.86	1.01	0.84	1.2	0.92	0.85	1.4	0.6	0.44	0.4	0.33
'Ppp1r32'	0.61	0.51	0.4	0.35	0.24	0.11	0.12	0.11	0.06	0.29	0.19	0.71	0.32	0.45	0.67	0.28	0.61	0.35	0.44
'Ppp1r3b'	11.8	10.04	17.93	4.5	4.14	5.34	4.72	7.38	6.33	6.65	7.89	8.81	9.4	10.64	8.22	15.4	14.48	12.52	14.73
'Ppp1r3c'	0.05	0.15	0.05	0.06	0.03	0.1	0.06	0.11	0.06	0.06	0.06	0	0	0	0	0	0	0.02	0
'Ppp1r3d'	5.73	5.5	5.14	2.63	2.69	4.13	3.21	6.21	5.16	6.46	7.11	8.38	8.86	8.94	7.54	12.54	11.05	10.17	10.89
[truncated: 856 more rows]
