# Supplementary material for: Ziyuglycoside II ameliorates chemotherapy-induced neutropenia by promoting neutrophil differentiation and functional recovery via SPI1 and C/EBPϵ transcriptional regulation
Source: Front Immunol. 2026 Feb 26;17:1771161. doi: 10.3389/fimmu.2026.1771161 (PMC12979075; doi:10.3389/fimmu.2026.1771161)
Supplement: Supplementary file 2 [file DataSheet2.xlsx]

## Sheet: C1+C3 genes
Gene	Cluster
1700030K09Rik	1
2700081O15Rik	1
2900026A02Rik	1
4930430F08Rik	1
Abcc3	1
Abcg3	1
Acot2	1
Acsf2	1
Acy1	1
Adam11	1
Adck5	1
Adgre1	1
Adgrg1	1
Adgrg5	1
Adipoq	1
Adora2a	1
Aff3	1
Agt	1
Ahdc1	1
Akr7a5	1
Alpl	1
Amigo1	1
Apol7e	1
Arap2	1
Arl4d	1
Asb13	1
Atp13a2	1
Atp1b2	1
B3gnt5	1
Bag2	1
BC147527	1
Bcl2	1
Bcl9l	1
Bend3	1
Bfsp2	1
Bglap	1
Bgn	1
Bin1	1
Bola3	1
Bst2	1
Cacnb1	1
Cad	1
Camk2d	1
Car13	1
Carmil1	1
Cavin3	1
Cbr1	1
Cbr2	1
Cbx2	1
Cbx6	1
Ccl4	1
Ccnd1	1
Ccnd2	1
Ccr9	1
Cd200r3	1
Cd209a	1
Cd300c	1
Cd34	1
Cd3e	1
Cd4	1
Cd5	1
Cd5l	1
Cd69	1
Cd7	1
Cd96	1
Cdh1	1
Cenpv	1
Cercam	1
Cerk	1
Chd3	1
Cited4	1
Ckb	1
Clec4b1	1
Clec4n	1
Clybl	1
Cmbl	1
Cnn3	1
Col1a2	1
Col6a2	1
Colgalt1	1
Coq7	1
Coq8a	1
Cox6a2	1
Cpa3	1
Ctsk	1
Cttn	1
Cxcl12	1
Cxcr3	1
Cxxc5	1
D17H6S56E-5	1
Dctd	1
Ddit4	1
Ddx54	1
Degs2	1
Dennd6b	1
Dkkl1	1
Dnaaf5	1
Dnmt3b	1
Dntt	1
Dyrk2	1
Endod1	1
Endog	1
Epas1	1
Epb41l3	1
Epb41l4b	1
Epdr1	1
Epha2	1
Eps8	1
Esm1	1
Etv5	1
Evl	1
Faah	1
Fabp4	1
Fads1	1
Fads2	1
Fads3	1
Fam167b	1
Fam43a	1
Fam78a	1
Fbln5	1
Fcer1a	1
Fcgrt	1
Fchsd2	1
Fhit	1
Fmo1	1
Foxp1	1
Foxp4	1
Fpgs	1
Frmd4a	1
Fstl1	1
Fyn	1
Gab1	1
Galk1	1
Galnt12	1
Gas6	1
Gata2	1
Gbp3	1
Gdf3	1
Gdpd2	1
Gfra2	1
Gga2	1
Ggact	1
Gja1	1
Gm39972	1
Gm43305	1
Gp9	1
Gpd1	1
Gpihbp1	1
Gpr132	1
Gpr171	1
Gpr34	1
Gpsm1	1
Gpx8	1
Gramd4	1
Grwd1	1
H1f10	1
H1f5	1
Havcr1	1
Hdac10	1
Hdac9	1
Hdhd5	1
Heg1	1
Herpud1	1
Hist1h2bq	1
Hist1h2br	1
Hist1h4n	1
Hmgn1	1
Hmox1	1
Hpgd	1
Hpgds	1
Hpn	1
Hspa2	1
Hsph1	1
Hyal2	1
Ifi203	1
Ifi207	1
Ifi209	1
Ifi47	1
Ifrd2	1
Ift22	1
Igf1	1
Igfbp7	1
Igll1	1
Il12a	1
Il18	1
Il1rl1	1
Il21r	1
Il27ra	1
Il2rg	1
Inka1	1
Inppl1	1
Iqcb1	1
Irf2bpl	1
Irgq	1
Islr	1
Itgad	1
Itgax	1
Itm2a	1
Jchain	1
Jmjd7	1
Jmy	1
Kbtbd11	1
Kcnn4	1
Kctd14	1
Kdm1b	1
Klhdc8b	1
Klrc1	1
Klrk1	1
Kmo	1
Krt80	1
Ktn1	1
Lag3	1
Lamc1	1
Lat	1
Lefty1	1
Lgals3bp	1
Lgmn	1
LOC100862468	1
LOC115488290	1
LOC115489410	1
LOC115489986	1
Lpin1	1
Lpl	1
Ly6g6f	1
Ly9	1
Mafb	1
Maged1	1
Map7	1
Mccc2	1
Mcoln2	1
Mcpt8	1
Mcrip2	1
Mef2c	1
Mef2d	1
Mertk	1
Mfge8	1
Mical3	1
Minpp1	1
Mmp14	1
Mndal	1
Mns1	1
Mpl	1
Mrap	1
Mrm1	1
Mt2	1
Mterf2	1
Mtfp1	1
Myc	1
Myl10	1
Myo10	1
Nars2	1
Ndrg2	1
Nipsnap1	1
Nlrc3	1
Nme4	1
Nmnat3	1
Nphp1	1
Nprl3	1
Nr1h3	1
Nrgn	1
Nt5c3b	1
Oaf	1
Olfml3	1
Orc1	1
Osbpl5	1
P2ry14	1
Pabpc4	1
Pacsin1	1
Parp1	1
Parvb	1
Pbx4	1
Pcbp3	1
Pcbp4	1
Pde7a	1
Pdgfb	1
Pdlim4	1
Pdzd4	1
Pear1	1
Pecam1	1
Per1	1
Pfkm	1
Pgap1	1
Pglyrp2	1
Phf11c	1
Phgdh	1
Pitpnm2	1
Pkp3	1
Pla2g12a	1
Pla2g4b	1
Plcg1	1
Plpp3	1
Plvap	1
Pml	1
Pnck	1
Pogk	1
Pou2f2	1
Pparg	1
Ppp1r13b	1
Prep	1
Prkca	1
Prmt2	1
Prmt5	1
Prmt7	1
Prr5	1
Prss34	1
Prxl2b	1
Ptrh1	1
Pus7	1
Rab4a	1
Rai1	1
Ralgds	1
Rarres2	1
Rasa4	1
Rbm19	1
Rcn3	1
Rcor2	1
Rec8	1
Rgl1	1
Rhobtb2	1
Rhoq	1
Rnf122	1
Rnf157	1
Rpap3	1
Rpgrip1	1
Rpp38	1
Rpp40	1
Rpusd3	1
Rrad	1
Rras2	1
Rtl5	1
Rtl6	1
Rtl8b	1
Rtl8c	1
S100a16	1
Scamp5	1
Sdc3	1
Sdsl	1
Selenop	1
Sept11	1
Serpina3g	1
Serpinb6b	1
Serpinb9	1
Serpinh1	1
Sh3pxd2a	1
Shfl	1
Siglec1	1
Siglech	1
Simc1	1
Sla2	1
Slamf1	1
Slc12a7	1
Slc16a1	1
Slc22a3	1
Slc25a22	1
Slc25a23	1
Slc25a33	1
Slc39a8	1
Slc41a1	1
Slc7a5	1
Slco2b1	1
Smagp	1
Smarca4	1
Smco4	1
Snta1	1
Snx29	1
Snx30	1
Snx8	1
Socs5	1
Sox4	1
Spic	1
Spns2	1
Spns3	1
Stab2	1
Steap3	1
Strbp	1
Stxbp1	1
Sufu	1
Swap70	1
Tarbp1	1
Tbxa2r	1
Tceal8	1
Tcf12	1
Tcf7	1
Tef	1
Tesk1	1
Tespa1	1
Tex9	1
Tfr2	1
Them6	1
Thop1	1
Thy1	1
Tlr12	1
Tmem107	1
Tmem108	1
Tmem191c	1
Tmem254a	1
Tmem64	1
Tnc	1
Tns1	1
Tpm2	1
Tppp3	1
Tpst1	1
Traf4	1
Trf	1
Trim65	1
Trmo	1
Trmt61a	1
Tsc22d1	1
Tspan13	1
Tspan7	1
Ttc27	1
Ttll12	1
Tubb2a	1
Txndc11	1
Txnrd3	1
Ubd	1
Upb1	1
Urb1	1
Vangl2	1
Vav2	1
Vpreb2	1
Vwf	1
Wdr6	1
Xlr3b	1
Xrcc6	1
Ydjc	1
Zbed5	1
Zfp428	1
Zfp82	1
Zkscan17	1
4930523C07Rik	3
4933408B17Rik	3
6430548M08Rik	3
9530077C05Rik	3
9830107B12Rik	3
A530064D06Rik	3
A630026N12Rik	3
AA467197	3
AB124611	3
Abtb1	3
Abtb2	3
Acpp	3
Acta2	3
Actn1	3
Acvrl1	3
Adam8	3
Adipor1	3
Adpgk	3
Adrb2	3
Agap1	3
AI467606	3
Akna	3
Aldh3b1	3
Aldh3b2	3
Aldh3b3	3
Alox5	3
Amer2	3
Ampd3	3
Ankrd13d	3
Ankrd22	3
Ankrd33b	3
Ankrd9	3
Ano10	3
Antxr2	3
Anxa1	3
Anxa11	3
Aph1b	3
Apobr	3
Apoc2	3
Arap3	3
Arg2	3
Arhgap24	3
Arhgap25	3
Arhgap4	3
Arhgef3	3
Arid3b	3
Armc7	3
Arrb2	3
Arsg	3
Asb7	3
Asprv1	3
Atg16l2	3
Atg2a	3
Atp6v0a1	3
B430306N03Rik	3
Basp1	3
Bcar3	3
Bcl6	3
Bmpr1a	3
Bmx	3
Bst1	3
C130026I21Rik	3
C5ar1	3
C5ar2	3
Camp	3
Capn1	3
Card10	3
Carns1	3
Ccdc189	3
Ccn5	3
Ccno	3
Ccpg1	3
Ccr1	3
Cd101	3
Cd177	3
Cd300c2	3
Cd300lb	3
Cd300ld	3
Cd300lf	3
Cd33	3
Cd52	3
Cd80	3
Cd82	3
Cd84	3
Cd9	3
Cdc42ep2	3
Cdkn1b	3
Cdkn2d	3
Cds2	3
Ceacam10	3
Cebpa	3
Chil1	3
Chil3	3
Chil5	3
Chst15	3
Cib2	3
Cldn1	3
Clec4d	3
Clec4e	3
Cln3	3
Cmtm6	3
Cnr2	3
Crebrf	3
Crispld2	3
Crtac1	3
Cryba4	3
Csf3r	3
Csta2	3
Cstdc4	3
Cxcr2	3
Cyb561d1	3
Cyfip2	3
Cyp4f18	3
Dab2ip	3
Ddx60	3
Dennd1c	3
Dennd3	3
Dgat1	3
Dgkh	3
Dhrs7	3
Dhrs9	3
Dlgap4	3
Dmxl2	3
Dok3	3
Dop1b	3
Dusp6	3
Ear2	3
Ehd1	3
Elovl7	3
Entpd1	3
Erp27	3
Ets1	3
Evi2	3
Fam102a	3
Fam129a	3
Fam214b	3
Fas	3
Fbxo10	3
Fcgr4	3
Fchsd1	3
Fgr	3
Fmnl2	3
Fmo5	3
Fosl2	3
Foxd4	3
Foxj2	3
Fpr1	3
Fpr2	3
G0s2	3
Gabbr1	3
Gad1	3
Gadd45a	3
Gadd45g	3
Gas7	3
Gcnt2	3
Gdi1	3
Gfi1	3
Ggt1	3
Ggt5	3
Gm11127	3
Gm14548	3
Gm15448	3
Gm33373	3
Gm38525	3
Gm46156	3
Gm46620	3
Gm9949	3
Gpat3	3
Gpr27	3
Gpsm3	3
Grina	3
Gsap	3
Gsdme	3
Gsn	3
H2ac18	3
H2bc6	3
Hacd4	3
Hbp1	3
Hck	3
Hcst	3
Hdc	3
Hip1r	3
Icosl	3
Ier5	3
Ifit1bl2	3
Ifitm10	3
Ifitm6	3
Ifnlr1	3
Il16	3
Il18bp	3
Il18rap	3
Il1f9	3
Il1r2	3
Il1rn	3
Inhba	3
Ip6k1	3
Ipcef1	3
Iqsec1	3
Irak2	3
Itgam	3
Itgb2	3
Itgb2l	3
Itpr2	3
Jaml	3
Kdm6b	3
Kdm7a	3
Khnyn	3
Kif21b	3
Klc4	3
Klf5	3
Klra17	3
Klra2	3
Krt83	3
Krt86	3
Lcn2	3
Lcp1	3
Lilr4b	3
Lilra6	3
Litaf	3
LOC105244034	3
LOC105245453	3
LOC115488166	3
LOC115489096	3
Lpcat2	3
Lrg1	3
Lrrk2	3
Lrsam1	3
Lsp1	3
Lst1	3
Ltb	3
Ltf	3
Ly6a2	3
Ly6g	3
Ly6g5b	3
Lyz1	3
Lyz2	3
Map1lc3a	3
Map3k15	3
Map3k9	3
Map4k2	3
Mapk13	3
Mcam	3
Mcemp1	3
Mctp2	3
Megf9	3
Mfsd6	3
Mgll	3
Mgp	3
Mgst1	3
Mindy2	3
Mmp25	3
Mmp8	3
Mmp9	3
Mocos	3
Mov10	3
Mppe1	3
Mpzl3	3
Mrgpra2a	3
Mrgpra2b	3
Msra	3
Msrb1	3
Mxd1	3
Myl2	3
N	3
Nat8l	3
Nbeal2	3
Ncf2	3
Ndel1	3
Ndst1	3
Nedd9	3
Neurl3	3
Nfkbiz	3
Ngp	3
Nlrp12	3
Nlrp3	3
Nt5e	3
Ntng2	3
Nudt4	3
Olfm4	3
Olfml2b	3
Orm1	3
Osgin1	3
Osm	3
Ovgp1	3
P2ry13	3
Pabpc1l	3
Pacs1	3
Padi4	3
Pag1	3
Parp4	3
Pbx1	3
Pbxip1	3
Pde1b	3
Pde2a	3
Pdlim2	3
Pdlim7	3
Pfkfb4	3
Pglyrp1	3
Phf1	3
Phf21a	3
Phlda1	3
Phospho1	3
Pi16	3
Pilra	3
Pilrb1	3
Pilrb2	3
Pira1	3
Pira2	3
Pirb	3
Pitpnm1	3
Pla2g7	3
Plaur	3
Plbd1	3
Plek	3
Plekhg1	3
Plekhm1	3
Plk3	3
Pnpla7	3
Pnpla8	3
Ppp1r3b	3
Ppp1r3d	3
Ppp1r42	3
Pqlc1	3
Pram1	3
Prickle3	3
Prkab1	3
Prkcb	3
Prkd2	3
Prok2	3
Prr13	3
Prr7	3
Ptafr	3
Ptges	3
Ptprc	3
Ptprj	3
Pygl	3
R3hdm4	3
Rab11fip1	3
Rab11fip4	3
Rab20	3
Ralgps1	3
Rap1gap2	3
Rasgrp4	3
Rdh12	3
Retnlg	3
Retreg1	3
Rgs2	3
Rgs3	3
Rhbdf2	3
Rhoc	3
Rin2	3
Ripor2	3
Rlf	3
Rnf11	3
Rnf144a	3
Rnf167	3
S100a11	3
S100a6	3
S100a8	3
S100a9	3
S1pr4	3
Samd9l	3
Scrg1	3
Selenon	3
Sema4f	3
Sept5	3
Sertad3	3
Sesn2	3
Sfxn5	3
Sgk1	3
Sgms1	3
Sh2d3c	3
Sh3bp5	3
Siglece	3
Sipa1l2	3
Skil	3
Slc11a1	3
Slc12a6	3
Slc15a3	3
Slc16a3	3
Slc27a4	3
Slc2a3	3
Slc37a3	3
Slco4c1	3
Slfn1	3
Slfn2	3
Slfn4	3
Slpi	3
Smim14	3
Smpd5	3
Snrk	3
Sorl1	3
Spata2l	3
Spatc1	3
Sqor	3
St3gal5	3
Stfa2	3
Stfa2l1	3
Stfa3	3
Stk10	3
Stk17b	3
Stk39	3
Stk40	3
Stx11	3
Svil	3
Syne1	3
Tarm1	3
Tbc1d10c	3
Tbx6	3
Tcp11l2	3
Timp2	3
Tinagl1	3
Tk2	3
Tlr13	3
Tlr5	3
Tmc8	3
Tmcc1	3
Tmem120a	3
Tmem140	3
Tmem154	3
Tmem170	3
Tmem38a	3
Tmem71	3
Tmem8	3
Tnfsf13b	3
Tob1	3
Tprgl	3
Trem1	3
Treml4	3
Trib1	3
Trim12a	3
Trim30b	3
Trp53inp1	3
Trp53inp2	3
Trpm2	3
Ttc39b	3
Tut7	3
Tyrobp	3
Ubap1	3
Ube2h	3
Ublcp1	3
Upp1	3
Vasp	3
Vnn3	3
Wfdc21	3
Wipi1	3
Xdh	3
Ypel3	3
Zbtb42	3
Zfp36	3
Zfp821	3
Zfp831	3
Zhx2	3
Zrsr1	3
